# Supplementary material for: Methylene blue alleviates nuclear and mitochondrial abnormalities in progeria
Source: Aging Cell. 2015 Dec 14;15(2):279–90. doi: 10.1111/acel.12434 (PMC4783354; doi:10.1111/acel.12434)
Supplement: Supplementary file 2 — Table S3 Differentially expressed gene list. [file ACEL-15-279-s002.xlsx]

## Sheet: A-1
	A-1: Normal Vehicle vs. HGPS Vehicle
Gene	Locus	log2(fold_change)	p_value	significant
M37726	chr1:564459-570307	-0.467661	0.00704701	yes
uc001abp.1,uc001abq.1,uc001abr.1	chr1:761585-793059	0.0682363	0.532893	no
-	chr1:840148-843204	-0.567001	0.288703	no
AK056486	chr1:843517-850328	-1.17263	0.0535233	no
SAMD11	chr1:852106-911241	0.304932	0.00990004	yes
AGRN	chr1:977149-991501	-0.535923	0.0565376	no
-	chr1:1209402-1214769	-0.359421	0.594196	no
SCNN1D	chr1:1215815-1227409	-0.468879	0.155415	no
PUSL1	chr1:1227763-1260046	-0.0920822	0.715138	no
GLTPD1	chr1:1260142-1264276	0.285555	0.329962	no
uc001afm.3,uc009vkd.3	chr1:1334907-1346006	-0.229986	0.442266	no
ATAD3B	chr1:1385068-1431582	0.237939	0.507436	no
ATAD3A	chr1:1447522-1470067	-0.389506	0.165674	no
uc001ahx.1	chr1:1570611-1677754	-1.00294	0.000389024	yes
PRKCZ	chr1:1981908-2139172	2.23453	6.0836e-06	yes
SKI	chr1:2159980-2241653	-0.10681	0.695116	no
RER1	chr1:2323213-2344044	-0.181809	0.146133	no
TNFRSF14	chr1:2487260-2495267	-0.941519	0.0157712	no
FAM213B	chr1:2517898-2564481	0.887604	0.00282354	yes
ARHGEF16	chr1:3395432-3402678	2.39203	7.20838e-05	yes
SMIM1	chr1:3689210-3692915	0.899096	0.254763	no
DFFB	chr1:3728644-3801993	-0.432724	0.112714	no
AJAP1	chr1:4715104-4843851	-1.79769e+308	0.00033174	yes
KCNAB2	chr1:5922593-6161253	-0.525983	0.136958	no
RNF207	chr1:6266188-6281359	0.23728	0.310677	no
TAS1R1	chr1:6615337-6639817	0.343778	0.520334	no
ZBTB48	chr1:6640055-6649340	-0.208134	0.36252	no
THAP3	chr1:6684924-6761966	0.370358	0.48591	no
CAMTA1	chr1:6845383-6948261	-0.000618202	0.998204	no
PARK7	chr1:8021713-8046059	0.105695	0.690877	no
SLC45A1	chr1:8378173-8404227	-0.672043	0.214492	no
GPR157	chr1:9160399-9252404	1.52862	0.0383595	no
mir-34	chr1:9160399-9252404	3.79351	9.59025e-07	yes
SLC25A33	chr1:9599514-9644607	-0.228488	0.640489	no
TMEM201	chr1:9648931-9674936	-0.575632	0.215888	no
PIK3CD	chr1:9711789-9884550	0.578423	0.00784312	yes
NMNAT1	chr1:9986369-10046804	0.406299	0.0117966	yes
UBE4B	chr1:10093040-10241296	0.0489853	0.852684	no
KIF1B	chr1:10270619-10441794	-0.0381518	0.881447	no
PEX14	chr1:10535002-10683924	-0.146011	0.724407	no
TARDBP	chr1:11072380-11085549	-0.26625	0.319776	no
UBIAD1	chr1:11333254-11356127	-0.466833	0.338928	no
FBXO44	chr1:11708417-11723384	0.30941	0.247147	no
FBXO6	chr1:11724388-11734409	-0.836984	0.0423402	no
uc001asv.3,uc001asw.3	chr1:11796141-11814816	-0.979596	1.72637e-05	yes
uc001ate.4	chr1:11866206-11908123	-0.740872	0.0040765	yes
MFN2	chr1:12040237-12073572	0.00772968	0.977488	no
MIIP	chr1:12079298-12091774	-0.433016	0.2626	no
TNFRSF1B	chr1:12227059-12269277	-2.32122	4.55075e-06	yes
PDPN	chr1:13910761-13944452	-1.79769e+308	1.63923e-05	yes
PRDM2	chr1:14025440-14151574	0.151988	0.417105	no
KAZN	chr1:15250624-15394651	0.445143	0.152221	no
TMEM51	chr1:15506331-15546974	-2.60055	1.57557e-05	yes
EFHD2	chr1:15736382-15756839	-0.928644	0.000937455	yes
DNAJC16	chr1:15853320-15898384	-0.0692373	0.823193	no
DDI2	chr1:15943931-15995537	-0.447969	0.08824	no
PLEKHM2	chr1:16010826-16061264	-0.243074	0.363344	no
uc001axx.4	chr1:16370246-16383803	1.96722	0.00568319	yes
-	chr1:16483470-16491591	-1.0619	0.300503	no
NECAP2	chr1:16767166-16787322	0.00165056	0.994983	no
CROCC	chr1:17240577-17299603	-0.0525911	0.796957	no
-	chr1:17511880-17524353	3.28849	8.91726e-08	yes
ARHGEF10L	chr1:17866275-18024370	-0.165396	0.253346	no
MRTO4	chr1:19540319-19590658	-0.509828	0.074162	no
uc001bbz.3,uc021ohq.1	chr1:19625751-19660921	-0.952394	2.26743e-06	yes
MINOS1	chr1:19923470-19956315	-0.018531	0.954	no
OTUD3	chr1:20208836-20239515	0.180936	0.057594	no
CDA	chr1:20915443-20945400	-0.497774	0.235229	no
PINK1	chr1:20959947-20988037	1.31747	3.03325e-06	yes
BC127868	chr1:21761009-21763079	-1.01087	0.257775	no
uc001bes.3	chr1:21766622-21811393	0.94754	0	yes
LINC00339	chr1:22351992-22357715	-0.31957	0.17778	no
CDC42	chr1:22379119-22419440	0.0513207	0.695059	no
ZBTB40	chr1:22778343-22857650	-0.110302	0.338428	no
EPHB2	chr1:23037330-23241823	-0.189827	0.726315	no
E2F2	chr1:23832919-23857721	-2.71411	0.0581823	no
PNRC2	chr1:24285847-24290101	-0.588178	0.00289039	yes
NIPAL3	chr1:24742244-24799473	1.17822	2.04678e-05	yes
SRRM1	chr1:24968998-24999833	-0.306575	1.81644e-05	yes
CLIC4	chr1:25071759-25170815	0.575102	0.109267	no
RUNX3	chr1:25226001-25291612	-3.59058	1.06058e-05	yes
TMEM50A	chr1:25664788-25689087	0.0915352	0.752413	no
RHCE	chr1:25700826-25726050	-0.105942	0.761061	no
TMEM57	chr1:25757387-25826699	-0.0369475	0.901313	no
LDLRAP1	chr1:25870623-25895377	0.377306	0.183081	no
uc001bkm.2,uc009vry.1	chr1:25943345-26112371	-5.59475	4.58696e-08	yes
uc001bkq.4,uc001bkr.4	chr1:26145665-26160233	0.142808	0.234998	no
EXTL1	chr1:26348114-26362954	5.3874	0	yes
CEP85	chr1:26560685-26605299	-1.03664	0.00928857	yes
DHDDS	chr1:26758638-26803446	-0.628386	0.00184534	yes
RPS6KA1	chr1:26857818-26901520	-1.42457	0.0089824	yes
ARID1A	chr1:27022512-27108601	-0.272595	0.301121	no
PIGV	chr1:27114059-27124894	-0.446776	0.000296079	yes
ZDHHC18	chr1:27158508-27182211	-0.263555	0.358374	no
TRNP1	chr1:27320111-27327377	-0.301512	0.299924	no
uc009vst.2	chr1:27561006-27635110	0.117832	0.651493	no
PPP1R8	chr1:28157251-28178183	-0.252468	0.405874	no
THEMIS2	chr1:28199050-28213253	-2.22789	2.38451e-05	yes
XKR8	chr1:28291880-28294604	0.0120429	0.959035	no
SESN2	chr1:28585962-28609002	-0.134927	0.689212	no
MED18	chr1:28655512-28662478	-0.102639	0.775076	no
RCC1	chr1:28832454-28865708	-0.752712	0.00111741	yes
uc001bqh.3,uc001bqi.3	chr1:28879518-28908383	0.202086	0.34059	no
uc001bqu.3,uc001bqv.3	chr1:28918711-28923098	-1.90082	9.66526e-06	yes
uc001bqz.3,uc001bra.3,uc001brb.3	chr1:28995239-29045838	0.032798	0.678972	no
YTHDF2	chr1:29062652-29096287	-0.158461	0.607121	no
EPB41	chr1:29213602-29451478	-0.826567	0.00372266	yes
PTPRU	chr1:29563027-29653325	-0.155739	0.20608	no
ZCCHC17	chr1:31769456-31839430	-0.0324811	0.908221	no
SERINC2	chr1:31883008-31899166	1.10662	3.3283e-05	yes
TINAGL1	chr1:32042085-32051869	2.92198	0	yes
uc001buc.1	chr1:32479490-32526450	-0.719338	0.0101263	yes
TMEM39B	chr1:32538018-32568467	-0.723446	0.00818325	yes
KPNA6	chr1:32573888-32642253	0.073313	0.78082	no
TXLNA	chr1:32645290-32663983	-0.304192	0.253711	no
uc001bul.1,uc009vua.2	chr1:32665888-32674288	0.0231014	0.941661	no
HDAC1	chr1:32757992-32793590	-0.775985	0.0126552	no
ZBTB8A	chr1:33004771-33071542	-0.286938	0.504648	no
ADC	chr1:33546713-33586144	-0.523525	0.0704659	no
ZNF362	chr1:33722058-33766321	-0.154659	0.342506	no
uc001bxj.4,uc009vui.3	chr1:33938231-33967320	-0.0933776	0.294851	no
uc001bym.3,uc001byn.3,uc001byo.3,uc009vut.3	chr1:35544971-35582435	-0.242831	0.205944	no
ZMYM4	chr1:35734375-35887679	-0.350987	0.0485885	no
NCDN	chr1:36024076-36032419	0.25085	0.3498	no
TFAP2E	chr1:36038964-36061037	1.71643	0.000841752	yes
AGO4	chr1:36273235-36323490	0.0753126	0.664783	no
AGO1	chr1:36348809-36395273	-0.00908073	0.972522	no
AGO3	chr1:36395708-36522063	-0.458102	0.272904	no
COL8A2	chr1:36560838-36590934	2.54526	2.51426e-11	yes
THRAP3	chr1:36689802-36770957	-0.409551	2.12138e-06	yes
SH3D21	chr1:36771993-36795395	0.357383	0.192083	no
ZC3H12A	chr1:37920413-37949978	-0.477132	0.0539308	no
uc001ccr.2,uc021olq.1	chr1:39303865-39407472	0.300189	0.617275	no
RHBDL2	chr1:39303865-39407472	3.58998	0.194846	no
uc021ols.1	chr1:39571324-39952810	0.787527	3.20415e-11	yes
PPIE	chr1:40222853-40254533	-1.46111	0.145882	no
MFSD2A	chr1:40420783-40435628	-0.675478	0.0997383	no
CAP1	chr1:40506254-40563142	0.545025	0.0822124	no
RLF	chr1:40627040-40706593	-0.506731	0.151474	no
ZFP69B	chr1:40915746-40932489	0.311966	0.322201	no
ZFP69	chr1:40943097-40962015	-0.265647	0.480393	no
uc001cfp.3,uc001cfq.3	chr1:40974398-40983405	-0.480957	0.0005417	yes
ZNF684	chr1:40997536-41013841	-0.511867	0.355557	no
NFYC	chr1:41157084-41237276	-0.780344	1.21423e-07	yes
CTPS1	chr1:41446144-41478288	0.281511	0.313878	no
-	chr1:41898897-41930614	2.65196	0.0139075	no
PPIH	chr1:43124047-43141086	-1.09208	1.20567e-06	yes
YBX1	chr1:43147990-43168020	0.0382409	0.87883	no
C1orf50	chr1:43232915-43247708	0.415743	0.17841	no
ERMAP	chr1:43282775-43310660	0.285361	0.0164695	no
ZNF691	chr1:43312243-43318147	-0.654786	0.0385524	no
uc001cjk.2	chr1:43855555-43920379	-0.359747	0.0021217	yes
PTPRF	chr1:43996546-44089343	1.00841	0.000201493	yes
KDM4A	chr1:44115796-44171269	0.0272792	0.861367	no
uc001ckb.3	chr1:44171494-44396831	0.217566	0.224879	no
DPH2	chr1:44435652-44439043	-0.460615	0.252985	no
B4GALT2	chr1:44444873-44456843	0.202946	0.406079	no
CCDC24	chr1:44457171-44506209	0.115942	0.723459	no
uc001cln.3	chr1:44457171-44506209	0.0235284	0.972734	no
KLF17	chr1:44514029-44567280	-2.95329	0.062892	no
DMAP1	chr1:44679117-44820948	0.0251656	0.938311	no
RNF220	chr1:45097642-45117396	-0.840074	1.88388e-09	yes
C1orf228	chr1:45140393-45191438	-1.68694	0.0113118	yes
KIF2C	chr1:45205489-45244770	-3.24019	6.43929e-15	yes
RPS8	chr1:45205489-45244770	-0.255755	0.33848	no
PLK3	chr1:45266011-45282094	0.876175	0.00513854	yes
BTBD19	chr1:45266011-45282094	0.781454	1.07299e-05	yes
PTCH2	chr1:45282481-45292009	0.81403	0.0620962	no
UROD	chr1:45477804-45481341	0.0580386	0.827608	no
TOE1	chr1:45804885-45956840	-0.458015	0.266661	no
MMACHC	chr1:45965855-45978898	-0.14071	0.592058	no
AKR1A1	chr1:46016454-46035723	-0.424856	0.146191	no
NASP	chr1:46048812-46084578	-1.30616	1.76755e-09	yes
TMEM69	chr1:46153543-46216485	0.297474	0.291796	no
MAST2	chr1:46269271-46501796	-0.433413	0.0565845	no
TSPAN1	chr1:46649293-46651634	-1.54922	0.0252494	no
LURAP1	chr1:46654305-46690926	-0.176649	0.717655	no
RAD54L	chr1:46713366-46751430	-1.77599	2.70296e-05	yes
UQCRH	chr1:46769337-46782450	0.246529	0.364492	no
uc001cpr.1,uc010omc.1	chr1:46806162-46831776	-0.482603	0.0948082	no
FAAH	chr1:46859938-46879520	-0.901072	0.126024	no
FOXD2-AS1	chr1:47897806-47906363	-0.887326	0.25322	no
FOXD2	chr1:47897806-47906363	2.91917	1.29337e-06	yes
CDKN2C	chr1:51433572-51441045	-0.752049	0.00659612	yes
-	chr1:51442844-51479103	-1.48094	0.00043949	yes
RNF11	chr1:51701721-51740205	0.581891	0.0397992	no
BTF3L4	chr1:52520667-52556388	-0.474647	0.127376	no
uc001cto.3	chr1:52607558-52814761	0.123684	0.227089	no
PRPF38A	chr1:52870218-52886502	-0.725997	0.0347223	no
GPX7	chr1:53069212-53074723	-1.00068	0.0105579	yes
ZYG11B	chr1:53192130-53293101	0.224519	0.351735	no
SCP2	chr1:53458692-53517289	0.367197	0.16791	no
PODN	chr1:53527723-53581322	3.24408	0	yes
uc001cwk.1	chr1:54413574-54433839	0.0437524	0.871994	no
TCEANC2	chr1:54519273-54565887	0.185378	0.656573	no
uc001cxj.2,uc001cxm.2	chr1:55007929-55077061	1.46853	0.00028052	yes
HEATR8-TTC4	chr1:55181494-55208328	-0.397983	0.0741395	no
-	chr1:59486074-59569682	-3.89002	0.000335363	yes
-	chr1:59486074-59569682	-3.64897	0.0891765	no
FGGY	chr1:59762485-60228402	-0.0859219	0.641498	no
NFIA	chr1:61542945-61928460	-2.48996	1.8063e-07	yes
INADL	chr1:62208055-62644347	0.533968	0.0422752	no
ATG4C	chr1:63249530-63330941	-0.0321983	0.910865	no
ALG6	chr1:63833799-63904233	-0.653691	0.152379	no
EFCAB7	chr1:63989012-64038364	-0.966336	0.0712959	no
uc001dbi.4,uc001dbj.2	chr1:64239574-64646046	0.254992	0.55462	no
CACHD1	chr1:64936227-65158741	-1.60375	9.54103e-08	yes
RAVER2	chr1:65268040-65432405	-1.95346	0.000318288	yes
PDE4B	chr1:66712766-66840262	1.21862	1.59232e-10	yes
MIER1	chr1:67390577-67454302	-0.113277	0.726548	no
SRSF11	chr1:70671364-70718715	-0.351946	0.012102	yes
CTH	chr1:70876900-70905733	-0.531206	0.334566	no
FPGT-TNNI3K	chr1:74663895-74674384	-0.46683	0.203571	no
LHX8	chr1:75566475-75627218	2.26527	0.0472847	no
ACADM	chr1:76190042-76229355	0.534359	1.68616e-08	yes
uc009wbt.1	chr1:76252424-76260764	0.155808	0.500199	no
ST6GALNAC3	chr1:76540388-77096669	-1.79769e+308	0.000161176	yes
ST6GALNAC5	chr1:77333084-77531901	-1.47842	1.41398e-05	yes
AK5	chr1:77747607-78025654	-1.31362	2.22045e-15	yes
uc001dib.4,uc001dic.4	chr1:78353682-78445771	1.08796	5.72369e-11	yes
DNAJB4	chr1:78470161-78483760	1.92304	3.34111e-12	yes
GIPC2	chr1:78556997-78603623	0.767373	0.0157629	no
PRKACB	chr1:84609951-84670979	0.026399	0.950102	no
RPF1	chr1:84944919-85040163	-0.296998	0.331674	no
CLCA2	chr1:86889768-86922240	2.41877	0.000281023	yes
SH3GLB1	chr1:87170252-87213868	0.0624618	0.812632	no
LOC339524	chr1:87380301-87575681	-0.467535	0.0962997	no
PKN2	chr1:89149921-89301938	-0.109752	0.681848	no
GBP1P1	chr1:89887522-89892958	-1.77759	1.69743e-05	yes
ZNF326	chr1:90460677-90495096	-0.458116	0.123376	no
CDC7	chr1:91966556-91991321	-1.7185	1.96816e-10	yes
KIAA1107	chr1:92545861-92650280	0.424815	0.367175	no
uc001dot.2,uc009wdh.2	chr1:92711658-92861176	-0.431454	0.254896	no
RPL5	chr1:93297431-93427079	-0.215942	0.427114	no
MTF2	chr1:93544791-93604768	-0.608719	0.00236462	yes
CCDC18	chr1:93646280-93812425	-1.80317	0.000158304	yes
FNBP1L	chr1:93913687-94020218	1.72252	1.67706e-07	yes
-	chr1:94792767-94800841	0.614446	0.3758	no
ABCD3	chr1:94883932-94944260	-0.110116	0.799911	no
uc001dqv.4	chr1:95285900-95360802	-0.707764	0.114881	no
uc021oqc.1	chr1:95392956-95428826	-0.088476	0.855947	no
uc001drd.4,uc001drh.4	chr1:95699710-95712967	-0.0604687	0.856025	no
uc001drp.2,uc010otz.1	chr1:97187174-97280605	-0.658547	0.00248139	yes
SNX7	chr1:99126641-99226057	0.0177383	0.929031	no
AGL	chr1:100315639-100329966	0.603819	0.3068	no
uc001dsp.1,uc001dsr.1	chr1:100434560-100492384	0.817962	1.5222e-11	yes
TRMT13	chr1:100598322-100643800	0.484759	0.115583	no
RTCA	chr1:100731713-100758361	0.447496	0.11701	no
VCAM1	chr1:101185195-101204601	-3.24782	4.84119e-07	yes
BX538249	chr1:101455179-101552819	0.0876457	0.737082	no
AMY2B	chr1:104068347-104115727	-0.230208	0.323428	no
STXBP3	chr1:109289284-109352148	-0.098891	0.726728	no
GPSM2	chr1:109358524-109506111	-2.23995	9.75322e-11	yes
CELSR2	chr1:109792640-109818378	2.08776	0.000159435	yes
SYPL2	chr1:110009099-110025172	1.40548	5.66955e-08	yes
ATXN7L2	chr1:110026533-110035885	0.0723256	0.739931	no
CYB561D1	chr1:110036657-110043113	0.195976	0.540369	no
uc001dyf.3,uc001dyn.3,uc010ovt.2	chr1:110198684-110260890	-0.452088	0.0200272	no
uc001dza.1,uc009wfp.1	chr1:110577237-110605179	0.193329	0.462562	no
SLC6A17	chr1:110693131-110744823	0.380874	0.459288	no
uc001dzi.3,uc009wfr.3	chr1:110752820-110776674	1.21692	3.02158e-11	yes
RBM15	chr1:110882055-110889441	-0.989507	0.384938	no
CEPT1	chr1:111659953-111703577	0.0211606	0.962413	no
OVGP1	chr1:111956897-111970399	0.642331	0.577125	no
ATP5F1	chr1:111981938-112005235	0.0716559	0.783793	no
RAP1A	chr1:112162404-112259310	-0.278147	0.15435	no
DDX20	chr1:112298189-112310656	-0.313677	0.265748	no
CTTNBP2NL	chr1:112934168-113006065	0.497748	0.112271	no
WNT2B	chr1:113051369-113063932	2.01494	0.00167193	yes
uc001ecm.3,uc001ecn.3	chr1:113217047-113249011	0.132512	0.280425	no
FAM19A3	chr1:113261609-113270115	-2.70379	0.00409424	yes
BX648855	chr1:113499029-113542118	-0.368256	0.399736	no
uc001edf.1,uc009wgn.1	chr1:113615830-113668203	-0.767812	0.0119648	yes
MAGI3	chr1:113932886-114228959	-0.930982	8.26028e-12	yes
DCLRE1B	chr1:114447837-114456708	-1.28244	0.000929576	yes
HIPK1	chr1:114472388-114520491	-0.321245	0.179673	no
-	chr1:115782313-115825290	-0.00396089	0.993931	no
SLC22A15	chr1:116519118-116612675	-0.20094	0.447204	no
ATP1A1	chr1:116915003-116947397	-0.89232	0.00343737	yes
PTGFRN	chr1:117452688-117532972	-4.31845	2.94273e-11	yes
TTF2	chr1:117602936-117646137	-0.693585	0.00336703	yes
WDR3	chr1:118472368-118727848	-0.293126	0.341526	no
AK125759	chr1:119573753-119726695	-0.595814	0.104825	no
HSD3B2	chr1:119977215-120102007	0.828606	0.275179	no
PHGDH	chr1:120262249-120277604	-1.16068	0.0124551	yes
-	chr1:120837315-120838560	0.179048	0.829051	no
HIST2H2BA	chr1:120904678-120912773	-2.11243	1.15023e-06	yes
uc001eis.2	chr1:121091652-121134733	-0.485159	0.000830369	yes
DQ587539	chr1:143401659-143404126	4.19645	0.0281161	no
SRGAP2B	chr1:143913411-144094477	-0.424702	0.137363	no
uc010oye.2,uc021ouk.1,uc021oul.1	chr1:144614299-145370273	-0.339424	0.018217	no
BX647792	chr1:144614299-145370273	1.01891	0.16472	no
uc001eml.1	chr1:144614299-145370273	-0.085096	0.752835	no
ANKRD34A	chr1:145470507-145475677	1.30817	5.76355e-05	yes
uc001enr.3,uc001ent.2,uc001enu.2	chr1:145477061-145516076	-0.173298	0.331515	no
ITGA10	chr1:145524989-145543868	-2.45114	1.26343e-13	yes
ANKRD35	chr1:145549208-145568526	-3.52569	3.74638e-07	yes
PIAS3	chr1:145575250-145692862	0.369645	0.16538	no
RNF115	chr1:145575250-145692862	0.396039	0.000446366	yes
PDZK1	chr1:145695382-145764206	2.01011	7.54191e-07	yes
-	chr1:146012800-146016917	0.0674982	0.923982	no
-	chr1:146016970-146019849	-0.0818573	0.904898	no
uc010ozk.1	chr1:146334189-146467639	-0.148688	0.590961	no
PDIA3P	chr1:146644309-146697450	-0.363941	0.35687	no
uc001epm.4	chr1:146714290-146767445	-0.012654	0.877224	no
GPR89B	chr1:147400505-147465755	-0.306272	0.399843	no
-	chr1:147552915-147566448	0.0555515	0.868075	no
uc001esb.2,uc010pba.1	chr1:148555752-148758311	-0.327188	0.0122548	yes
LOC645166	chr1:148928285-148951184	-0.797365	0.0873667	no
-	chr1:149039749-149045628	0.907447	0.201308	no
-	chr1:149060106-149062309	0.984659	0.257382	no
-	chr1:149065383-149067803	-0.618749	0.450163	no
AB007962	chr1:149627308-149651107	-0.398296	0.480332	no
BOLA1	chr1:149859464-149872348	-0.158065	0.657904	no
VPS45	chr1:150039341-150117507	0.0126482	0.92787	no
PLEKHO1	chr1:150121766-150131841	-0.12464	0.661961	no
C1orf54	chr1:150237798-150254489	-0.257028	0.61638	no
C1orf51	chr1:150254952-150259501	-0.0709071	0.856268	no
PRPF3	chr1:150293927-150325704	-0.461289	0.124289	no
RPRD2	chr1:150336665-150449439	-0.301036	0.29329	no
uc001euq.3	chr1:150459914-150480077	-0.218242	0.311879	no
ECM1	chr1:150480516-150486265	1.58085	0	yes
-	chr1:150493839-150509241	0.84343	0.250233	no
ADAMTSL4	chr1:150521897-150533412	3.08024	0	yes
SETDB1	chr1:150898814-150937220	-0.321839	0.149373	no
PRUNE	chr1:150980908-151008189	-0.416651	0.0250959	no
MLLT11	chr1:151031957-151040973	0.416688	0.156179	no
GABPB2	chr1:151042804-151092390	0.0767563	0.770783	no
SCNM1	chr1:151138497-151148547	0.100498	0.779324	no
PIP5K1A	chr1:151171020-151222007	-0.139394	0.113013	no
PSMB4	chr1:151372040-151373603	-0.0160736	0.950927	no
TUFT1	chr1:151512780-151556059	2.5207	3.88507e-10	yes
SNX27	chr1:151584526-151671559	-0.109366	0.658567	no
LOC100132111	chr1:151810944-151826173	2.61737	0.000649588	yes
AK056431	chr1:152274674-152339168	0.433317	0.014816	no
LCE1F	chr1:152747648-152749487	-3.86628	0.0128423	no
AK307246	chr1:153520693-153524863	-0.326379	0.348807	no
uc001fcn.2,uc009woj.2	chr1:153591274-153618782	-0.318724	0.00812905	yes
uc001fcq.3	chr1:153631144-153643483	0.177974	0.611008	no
INTS3	chr1:153700548-153746555	0.0171707	0.895302	no
uc001fdm.1	chr1:153931587-153947322	-0.540017	0.0852326	no
uc001fdt.1	chr1:153954002-153958863	2.10229	0.00196456	yes
RPS27	chr1:153963245-153964787	-0.121363	0.723926	no
ATP8B2	chr1:154298010-154323780	-0.446407	0.111337	no
IL6R	chr1:154377668-154441926	-1.96452	3.09962e-10	yes
CKS1B	chr1:154934658-154953625	-1.99727	9.53291e-08	yes
FLAD1	chr1:154955710-154965626	0.0170781	0.905762	no
ZBTB7B	chr1:154975105-154991001	0.496613	0.0162469	no
uc001fgr.1	chr1:155006281-155035252	-0.153121	0.533274	no
uc001fhw.1	chr1:155141883-155157445	-0.261274	0.543642	no
MTX1	chr1:155173075-155198245	-0.0385129	0.894142	no
DQ786325	chr1:155200772-155214653	-0.155344	0.638759	no
uc001fjz.1	chr1:155232526-155259638	-0.0694065	0.790494	no
uc010pgf.2,uc010pgp.2	chr1:155580006-155829191	0.267744	0.0871103	no
DAP3	chr1:155580006-155829191	-0.120048	0.194148	no
SYT11	chr1:155829259-155854990	0.315323	0.241107	no
LMNA	chr1:156052368-156109878	-0.484553	0.139033	no
PMF1-BGLAP	chr1:156163729-156209868	-0.32594	0.197269	no
uc001fph.3,uc010php.1	chr1:156561555-156571279	0.126081	0.609443	no
RRNAD1	chr1:156691685-156706752	-0.760346	0.0826289	no
PRCC	chr1:156737273-156770609	-0.240549	0.394441	no
PEAR1	chr1:156863522-156886226	0.672342	0.181246	no
-	chr1:157678928-157680353	-0.289081	0.383109	no
KIRREL	chr1:157963062-158070048	-0.532733	0	yes
IFI16	chr1:158969757-159024945	-2.71196	0	yes
PEA15	chr1:160175098-160254941	0.826809	0.03256	no
NCSTN	chr1:160258376-160328742	-0.225436	0.384208	no
KLHDC9	chr1:161068150-161070138	0.446615	0.32941	no
NIT1	chr1:161070345-161128646	0.290404	0.389163	no
UFC1	chr1:161070345-161128646	0.383542	0.10871	no
USP21	chr1:161129253-161135516	-0.507725	0.0247912	no
PPOX	chr1:161136180-161141010	-0.00822292	0.969878	no
NDUFS2	chr1:161158868-161184184	0.0368811	0.867686	no
TOMM40L	chr1:161195832-161213089	0.588554	0.0755423	no
uc001gag.3,uc001gai.3	chr1:161283989-161341024	0.367596	0.0106965	yes
TRNA_Pseudo	chr1:161369457-161392383	-2.12801	0.0898466	no
FCRLA	chr1:161676761-161684142	-0.0461396	0.915757	no
FCRLB	chr1:161691832-161698020	0.471732	0.00269097	yes
DUSP12	chr1:161718349-161726952	-0.0631444	0.856136	no
ATF6	chr1:161736033-161933860	-0.0231026	0.7718	no
UHMK1	chr1:162466963-162499444	0.282782	0.307947	no
UAP1	chr1:162531292-162569633	0.447331	0.00415933	yes
DDR2	chr1:162602119-162756554	0.207986	0.525643	no
HSD17B7	chr1:162760495-162786388	-0.722845	0.0802385	no
NUF2	chr1:163292880-163325553	-3.14454	1.19116e-10	yes
PBX1	chr1:164528293-164821064	-1.44068	0	yes
UCK2	chr1:165864798-165880856	-0.840282	0.00860111	yes
POGK	chr1:166808922-166823713	-0.120049	0.475343	no
POU2F1	chr1:167190065-167396582	-0.561574	0.0867128	no
uc001gfi.4,uc001gfl.3	chr1:168195246-168283664	0.1334	0.385281	no
uc001gfy.3,uc009wvp.1	chr1:169345822-169365950	-0.224066	0.461974	no
uc001ggj.3,uc001ggp.3	chr1:169631244-169863076	-1.44537	1.61603e-06	yes
GORAB	chr1:170501262-170522974	-0.848667	7.24402e-06	yes
-	chr1:170628782-170629863	2.55833	0.0522719	no
PRRX1	chr1:170630643-170708541	-0.073155	0.80921	no
FMO4	chr1:171283298-171311319	-0.293599	0.122947	no
METTL13	chr1:171750760-171766856	-0.293039	0.33757	no
uc001gie.3	chr1:171810620-172413230	0.175521	0.646198	no
SUCO	chr1:172501836-172581297	-0.241669	0.0155636	no
-	chr1:172781857-173034263	2.99209	0.00912543	yes
TNFSF18	chr1:172781857-173034263	2.62649	0.0186134	no
KLHL20	chr1:173684073-173757055	0.223556	0.116604	no
DARS2	chr1:173764061-173830160	-0.0872166	0.541264	no
GAS5-AS1	chr1:173831582-173837218	-0.344376	0.411478	no
ZBTB37	chr1:173837219-173856925	0.222166	0.65797	no
DQ593451	chr1:173866403-173872423	-0.361401	0.462338	no
RABGAP1L	chr1:174128551-174964659	0.155397	0.521883	no
CACYBP	chr1:174968223-174992591	-0.576099	0.013023	no
RASAL2	chr1:178184529-178448648	0.316762	0.129205	no
C1orf220	chr1:178511930-178519088	-2.75368	0.000319022	yes
uc001glz.3,uc010pnb.2	chr1:178694208-178891134	-1.6244	0	yes
uc001gnq.3	chr1:179850815-179889211	-0.0915105	0.477198	no
uc001gny.3,uc001gnz.3	chr1:180123967-180169859	0.127357	0.479871	no
KIAA1614	chr1:180881906-180920934	-0.519675	0.0638226	no
MR1	chr1:181002560-181020399	-0.103341	0.808538	no
IER5	chr1:181057606-181062324	0.00834661	0.975175	no
DHX9	chr1:182808404-182857117	-0.558232	0.0125147	yes
LAMC1	chr1:182992328-183114727	0.283851	0.000862744	yes
LAMC2	chr1:183155173-183214262	0.360876	0.132349	no
SMG7	chr1:183442940-183523428	-0.325041	0.000499042	yes
RGL1	chr1:183774224-183898765	-0.225124	0.433353	no
TSEN15	chr1:183904965-184064977	0.0377658	0.88014	no
RNF2	chr1:185014470-185071740	-0.420542	0.242262	no
SWT1	chr1:185087217-185260913	-0.2342	0.581712	no
C1orf27	chr1:186272337-186390508	-0.44136	0.00994484	yes
RGS18	chr1:192117010-192154945	1.79769e+308	0.000791381	yes
-	chr1:192685271-192685821	-0.0977323	0.712543	no
uc001gtj.4,uc001gtl.3	chr1:196621007-196827427	-3.38309	0	yes
C1orf53	chr1:197872123-197876585	0.464664	0.46538	no
LHX9	chr1:197886258-197904593	0.646238	0.00141049	yes
NEK7	chr1:198190128-198291791	1.6082	1.46075e-05	yes
uc009wzi.1	chr1:200182655-200183643	0.559506	0.472162	no
EU250746	chr1:200380725-200451300	-7.25791	4.93145e-07	yes
NAV1	chr1:201508073-201796102	-0.096523	0.123518	no
SHISA4	chr1:201857631-201862945	0.384719	0.0593957	no
PPP1R12B	chr1:202317829-202557697	0.231396	0.221896	no
-	chr1:202780065-202781014	0.653807	0.089484	no
PPFIA4	chr1:203003611-203047864	-0.0821258	0.721934	no
ADORA1	chr1:203096783-203136533	0.261701	0.322146	no
PRELP	chr1:203449908-203460479	4.63504	0	yes
ATP2B4	chr1:203595914-203713209	0.285689	0.357426	no
SNRPE	chr1:203830705-203840280	-0.423303	0.211848	no
SOX13	chr1:204042215-204096971	-0.0149868	0.97051	no
MDM4	chr1:204485506-204677661	-0.950701	0.00144033	yes
TMCC2	chr1:205197037-205242609	0.97788	0.0161409	no
CDK18	chr1:205473683-205501921	-1.78593	0.0170106	no
FAM72A	chr1:206136796-206155084	-0.940777	0.055901	no
SRGAP2	chr1:206514221-206637783	-0.685444	1.88296e-08	yes
IKBKE	chr1:206643585-206670565	-0.955344	8.26528e-10	yes
RASSF5	chr1:206680878-206762616	-2.8417	4.33606e-07	yes
uc001hei.3,uc001hej.3	chr1:206808857-206828482	0.49322	0.00769603	yes
PFKFB2	chr1:207207760-207251164	-0.148171	0.548961	no
CD55	chr1:207494816-207534311	-0.342788	0.308113	no
mir-29b-2	chr1:207974905-207976039	-0.849458	0.2506	no
CAMK1G	chr1:209757044-209785844	-0.839968	0.197714	no
uc001hhs.4,uc010pso.2	chr1:210111472-210344405	1.17951	3.54394e-05	yes
SERTAD4	chr1:210404803-210417360	-0.457794	0.428541	no
HHAT	chr1:210502249-210852500	1.32281	1.54295e-06	yes
RCOR3	chr1:211432707-211489725	0.119711	0.621912	no
TRAF5	chr1:211499956-211548286	-0.490016	0.0474987	no
LINC00467	chr1:211548775-211608685	-0.0436689	0.921351	no
ATF3	chr1:212738675-212794119	0.748183	0.0980189	no
TATDN3	chr1:212965169-212990167	0.0668828	0.876966	no
FLVCR1	chr1:213031584-213072705	-0.099157	0.75124	no
uc010ptr.2,uc010ptt.2	chr1:213224585-213448596	-0.200654	0.311117	no
SMYD2	chr1:214454564-214510477	0.418314	0.201362	no
CENPF	chr1:214776531-214837982	-2.95206	0	yes
KCNK2	chr1:215256559-215410697	-4.34936	0	yes
KCTD3	chr1:215740734-215795149	-0.652402	4.19021e-10	yes
SPATA17	chr1:217873150-218040910	1.19673	0.07172	no
LYPLAL1	chr1:219347181-219392003	-0.10847	0.787325	no
IARS2	chr1:220267432-220445843	-0.0134815	0.960063	no
MARK1	chr1:220701567-220837799	1.16878	1.17517e-06	yes
2015-03-02	chr1:220921610-220958098	-0.0990434	0.846135	no
-	chr1:222763317-222766589	0.111155	0.85643	no
uc001hnl.3,uc001hnm.3	chr1:222791435-222908641	-0.390588	0.000226315	yes
BROX	chr1:222791435-222908641	0.197118	0.254555	no
DISP1	chr1:222988427-223179337	0.0313415	0.942336	no
AK124970	chr1:224189608-224198283	-1.69626	0.0126086	yes
uc001hom.1	chr1:224544526-224567143	-0.139982	0.365261	no
-	chr1:224622626-224777956	-0.81886	0.0465921	no
CNIH3	chr1:224803634-224928341	-1.43595	1.76466e-06	yes
uc001hov.4,uc001how.2	chr1:225117355-225586996	-0.897801	0.104977	no
AK124056	chr1:225888305-225911463	-1.49041	0.0176653	no
EPHX1	chr1:225997626-226070420	-2.24186	1.26121e-13	yes
H3F3A	chr1:226251677-226254301	-0.322534	0.438104	no
uc001hqm.1,uc009xeo.1	chr1:227058272-227175246	0.399128	0.012496	yes
ZNF678	chr1:227751219-227850187	-0.463409	0.335006	no
SNAP47	chr1:227918889-227968932	-0.123761	0.63711	no
GUK1	chr1:228327784-228336655	0.45862	0.0705608	no
uc009xez.1	chr1:228395860-228566575	0.000249037	0.999056	no
RNF187	chr1:228674556-228683889	0.0679617	0.802139	no
RHOU	chr1:228782397-228882416	0.0445355	0.85558	no
uc001hth.3	chr1:229406817-229441317	0.598359	0.0514923	no
URB2	chr1:229761827-229796309	-0.591308	0.123798	no
GALNT2	chr1:230193535-230417875	0.101948	0.0680642	no
COG2	chr1:230778201-230829731	0.168701	0.617998	no
GNPAT	chr1:231376479-231413719	-0.157893	0.563667	no
uc001hur.3	chr1:231473681-231497342	-0.0849677	0.796609	no
TSNAX-DISC1	chr1:231664398-232177019	0.179082	0.598719	no
NTPCR	chr1:233086326-233431459	-0.190674	0.527827	no
COA6	chr1:234508684-234519911	-0.134274	0.772814	no
TBCE	chr1:235530717-235667781	0.369641	0.258058	no
AX747246	chr1:236139127-236231496	0.915117	0.131774	no
GPR137B	chr1:236305767-236445339	-0.00923684	0.962105	no
EDARADD	chr1:236557612-236648193	-0.538983	0.0325082	no
RYR2	chr1:237205701-237997288	3.28288	0.000168328	yes
-	chr1:238785234-238788614	-1.60966	0.14999	no
CHRM3	chr1:239549864-240072717	4.51023	5.51372e-06	yes
FMN2	chr1:240252967-240638489	-0.272618	0.0400772	no
EXO1	chr1:242011492-242053344	-2.18761	4.47198e-13	yes
uc001iad.4	chr1:244212173-244220778	0.38726	0.151284	no
DESI2	chr1:244816349-244872336	-0.581543	0.00681319	yes
COX20	chr1:244998438-245008390	0.31446	0.320569	no
EFCAB2	chr1:245132571-245288530	-0.459238	0.0989805	no
KIF26B	chr1:245516979-245866771	-1.46367	0.0057678	yes
CNST	chr1:246703862-246831884	0.431537	0.000446355	yes
SCCPDH	chr1:246887377-246932116	-0.0980024	0.738661	no
TRIM58	chr1:248020500-248060142	-5.0022	0.0137223	no
PGBD2	chr1:249200441-249213345	-0.130308	0.807368	no
WASH7P	chr1:14361-29961	-0.0911118	0.352148	no
-	chr1:234910-259090	-1.10928	0.0423369	no
LINC00115	chr1:761585-793059	-1.14776	0.112387	no
uc001abz.4,uc009vjq.3	chr1:852106-911241	0.532742	6.98773e-06	yes
C1orf159	chr1:1017195-1051736	-0.620806	0.121418	no
SDF4	chr1:1158103-1167447	-0.24339	0.262008	no
UBE2J2	chr1:1189291-1209234	-0.242875	0.37746	no
ACAP3	chr1:1227763-1260046	0.114564	0.599066	no
uc001aen.1	chr1:1227763-1260046	0.121353	0.833052	no
DVL1	chr1:1270655-1284536	0.236092	0.367547	no
CCNL2	chr1:1321089-1334866	-0.552161	0.00409714	yes
MRPL20	chr1:1334907-1346006	0.0712001	0.456165	no
TMEM240	chr1:1474612-1475740	-0.132855	0.854014	no
uc001aha.1,uc001ahf.4	chr1:1570611-1677754	-0.035949	0.619621	no
NADK	chr1:1682670-1693349	0.0363397	0.890636	no
GNB1	chr1:1716722-1822526	0.256358	0.439979	no
C1orf86	chr1:1981908-2139172	0.0540697	0.804715	no
-	chr1:2142951-2144777	0.851654	0.15381	no
uc001ajb.1,uc010nyy.2	chr1:2252695-2322993	-0.149526	0.689093	no
PEX10	chr1:2323213-2344044	0.586466	0.0571367	no
PANK4	chr1:2439974-2458096	0.00782657	0.979681	no
WRAP73	chr1:3547330-3566671	-0.611164	0.125759	no
LRRC47	chr1:3696740-3699225	-0.290682	0.347389	no
CEP104	chr1:3728644-3801993	0.22807	0.234082	no
CHD5	chr1:6161846-6240208	4.19375	5.34015e-09	yes
RPL22	chr1:6245079-6259518	0.0587193	0.824298	no
GPR153	chr1:6307405-6321035	-0.355296	0.391131	no
ACOT7	chr1:6324330-6419004	1.12422	7.09244e-05	yes
NOL9	chr1:6581406-6614786	-0.304945	0.0480016	no
KLHL21	chr1:6650778-6662952	-0.739518	0.00708508	yes
DNAJC11	chr1:6684924-6761966	-0.103513	0.694492	no
ERRFI1	chr1:8071778-8086393	-0.0539241	0.625316	no
ENO1	chr1:8921055-8939151	-0.508382	0.205447	no
GPR157	chr1:9160399-9252404	1.79931	1.0135e-09	yes
CLSTN1	chr1:9711789-9884550	-0.113621	0.689669	no
uc001aqo.3,uc009vmr.3	chr1:9986369-10046804	0.0489455	0.796264	no
uc001arj.3,uc001ark.3	chr1:10516591-10532615	0.45187	1.10735e-05	yes
EXOSC10	chr1:11126590-11159948	-0.289799	0.278409	no
FBXO2	chr1:11708417-11723384	0.910783	0.0461898	no
MTHFR	chr1:11845785-11865744	-0.417446	0.068836	no
KIAA2013	chr1:11977030-11986553	-0.247276	0.261541	no
DHRS3	chr1:12627936-12678334	-1.51076	5.32886e-08	yes
PRAMEF5	chr1:12907223-13183425	-0.5981	0.137465	no
uc001awn.3,uc001awo.3	chr1:15816826-15850940	-0.149921	0.676595	no
ARHGEF19	chr1:16524408-16539104	-1.34945	0.00105726	yes
-	chr1:16541961-16543918	-1.77421	0.00159753	yes
RSG1	chr1:16555175-16563659	-0.19078	0.216902	no
uc001ayf.3,uc001ayg.3	chr1:16573340-16678970	-0.121151	0.60389	no
CROCCP3	chr1:16801834-16819196	0.0332601	0.936575	no
uc001aze.3,uc001azg.1	chr1:16944750-16971199	-0.973795	6.10891e-09	yes
BC070363	chr1:17215048-17215984	-0.198111	0.725738	no
MFAP2	chr1:17300998-17307916	-0.423152	0.123266	no
PADI2	chr1:17393255-17410621	7.14263	0	yes
ALDH4A1	chr1:19197923-19217385	0.970931	0.00125178	yes
IFFO2	chr1:19230773-19283163	0.798123	0.003576	yes
uc001bbo.3,uc001bbq.3	chr1:19540319-19590658	-0.206685	0.274736	no
AKR7A2	chr1:19625751-19660921	-0.417529	0.00540031	yes
CAPZB	chr1:19665266-19812066	-0.140173	0.554603	no
DDOST	chr1:20959947-20988037	-0.326195	0.290454	no
KIF17	chr1:20990506-21044317	1.62262	3.84204e-12	yes
SH2D5	chr1:21046224-21059393	-0.729637	8.35865e-11	yes
HP1BP3	chr1:21069169-21113810	-0.286138	0.156914	no
ECE1	chr1:21559597-21672034	-0.292025	0.19611	no
USP48	chr1:22004791-22110068	-0.162005	0.494452	no
-	chr1:23607869-23612805	-0.731111	0.0740487	no
HNRNPR	chr1:23630047-23671538	-0.625832	1.16986e-08	yes
ZNF436	chr1:23685853-23698330	-0.737137	0.0293126	no
TCEA3	chr1:23707104-23751280	0.0272024	0.921627	no
ASAP3	chr1:23755055-23811057	0.0392847	0.800731	no
E2F2	chr1:23832919-23857721	-2.05573	0.000360152	yes
HMGCL	chr1:24128366-24151949	0.119037	0.721307	no
FUCA1	chr1:24171571-24194859	0.438169	0.157331	no
uc021oio.1,uc021oip.1,uc021oir.1,uc021ois.1	chr1:24291304-24306953	0.060103	0.465774	no
STPG1	chr1:24645811-24740828	-0.665972	0.00404815	yes
RUNX3	chr1:25226001-25291612	-2.78222	2.19824e-14	yes
SYF2	chr1:25553283-25559013	-0.54655	0.245457	no
C1orf63	chr1:25568739-25574624	-0.547061	8.02941e-09	yes
RHD	chr1:25613951-25656936	-0.660156	0.277454	no
PAQR7	chr1:26187960-26202417	0.554076	0.0552155	no
STMN1	chr1:26226606-26232882	-0.441479	0.124281	no
PAFAH2	chr1:26286248-26331013	0.717902	9.48153e-12	yes
UBXN11	chr1:26608698-26644756	-0.294119	0.0839946	no
GPATCH3	chr1:27202557-27226998	-0.104763	0.615089	no
uc001bnm.3	chr1:27425299-27481889	-0.247821	0.363214	no
EYA3	chr1:28296854-28415148	-0.564989	0.0881602	no
SNHG12	chr1:28879518-28908383	-0.759741	0.0215123	no
TAF12	chr1:28931450-28969604	-0.153602	0.70314	no
uc001brn.2,uc021okh.1	chr1:29213602-29451478	-1.14565	2.19158e-05	yes
SRSF4	chr1:29474249-29508637	-0.663935	0.0128312	no
MECR	chr1:29519304-29557454	0.199127	0.415762	no
SDC3	chr1:31342312-31351801	0.687153	0.00977521	yes
PUM1	chr1:31404350-31538763	-0.226569	9.99547e-08	yes
PEF1	chr1:32083300-32110218	-0.0204948	0.937754	no
SPOCD1	chr1:32256021-32281580	0.222689	0.0870937	no
PTP4A2	chr1:32372021-32404438	-0.486315	0.0870101	no
CCDC28B	chr1:32665888-32674288	-0.125247	0.841949	no
TMEM234	chr1:32680077-32687926	0.136886	0.737023	no
MTMR9LP	chr1:32697260-32707311	-1.98752	5.98216e-05	yes
BSDC1	chr1:32826870-32860062	0.152507	0.479262	no
uc001bvp.3,uc001bvq.3	chr1:33086431-33116633	0.255682	0.209148	no
SYNC	chr1:33145267-33169151	0.273447	0.300927	no
RNF19B	chr1:33402049-33430485	-0.741548	0.023588	no
AK2	chr1:33473540-33502512	-0.292444	0.00475708	yes
TRIM62	chr1:33610259-33647671	0.0411079	0.922179	no
PHC2	chr1:33789223-33815499	-0.711968	0.0131764	no
CSMD2	chr1:33979607-34631443	-0.416834	0.0480946	no
ZMYM6	chr1:35451765-35497569	-0.0901967	0.669135	no
SFPQ	chr1:35641980-35658947	-0.462033	0.0102277	yes
KIAA0319L	chr1:35899090-36023037	0.05263	0.665751	no
CLSPN	chr1:36197712-36235575	-1.86196	9.10383e-15	yes
COL8A2	chr1:36560838-36590934	3.36434	0	yes
uc001bzx.3	chr1:36602171-36614933	0.119883	0.662455	no
EVA1B	chr1:36771993-36795395	-0.103205	0.706416	no
STK40	chr1:36805224-36851507	-0.476034	9.47744e-05	yes
-	chr1:36855602-36858085	-0.328479	0.599553	no
OSCP1	chr1:36883357-36916086	0.285562	0.552309	no
LOC728431	chr1:37920413-37949978	0.21971	0.68959	no
uc009vvd.1	chr1:37958175-37980376	0.0199752	0.944875	no
uc001cbi.3	chr1:38000064-38019911	-0.350345	0.272862	no
GNL2	chr1:38030571-38061586	-0.239814	0.365352	no
C1orf109	chr1:38147241-38157922	-0.624281	1.6848e-10	yes
MTF1	chr1:38268524-38325292	0.187992	0.470654	no
INPP5B	chr1:38326367-38412729	-1.05178	2.74704e-09	yes
SF3A3	chr1:38422646-38456214	-0.617457	0.0243392	no
-	chr1:38459889-38462011	-0.817496	0.19633	no
FHL3	chr1:38462434-38471262	-0.394695	0.010843	yes
uc001ccq.2,uc001ccr.2,uc010oio.1	chr1:39303865-39407472	-0.333434	0.161577	no
PPIEL	chr1:39987761-40025370	0.830825	0.000520154	yes
TRIT1	chr1:40306705-40349177	-0.408642	0.00149043	yes
PPT1	chr1:40506254-40563142	-1.00597	0.000304607	yes
uc001cgz.4,uc001chb.2	chr1:41972035-42501596	1.53821	1.9984e-15	yes
FOXJ3	chr1:42642209-42746026	-0.54512	0.0513945	no
uc001cjb.3	chr1:43829071-43833393	0.0902728	0.732269	no
uc001cjg.4	chr1:43849585-43855483	-0.511321	0.0782636	no
uc001cjn.3,uc001cjo.3,uc021omq.1	chr1:43855555-43920379	0.559003	0.00314367	yes
uc001cll.3	chr1:44457171-44506209	-2.61203	0	yes
ERI3	chr1:44679117-44820948	-0.304573	0.0703328	no
TMEM53	chr1:45119059-45140145	0.224944	0.661089	no
KIF2C	chr1:45205489-45244770	-0.692569	0.0992049	no
-	chr1:45245804-45246559	-0.0963378	0.822881	no
TCTEX1D4	chr1:45266011-45282094	0.732481	0.0458262	no
HECTD3	chr1:45468217-45477027	-0.255483	0.374421	no
TESK2	chr1:45804885-45956840	-1.05114	0.0610469	no
CCDC163P	chr1:45959597-45965751	-1.91229	0.00422885	yes
uc001cos.4,uc001cou.3	chr1:46153543-46216485	0.110143	0.74071	no
PIK3R3	chr1:46505811-46617759	0.209046	0.493798	no
POMGNT1	chr1:46654305-46690926	0.686699	0.000166412	yes
LRRC41	chr1:46713366-46751430	-0.0506116	0.847844	no
uc001cqb.3	chr1:47023047-47069966	0.139245	0.254525	no
EFCAB14	chr1:47140830-47184804	-0.265049	0.0603859	no
STIL	chr1:47715810-47780331	-1.34827	0	yes
FAF1	chr1:50903747-51425936	-0.335335	0.2194	no
EPS15	chr1:51819934-51887793	0.0784056	0.777294	no
uc001ctc.4,uc001ctd.4	chr1:52042850-52344771	-0.111319	0.590068	no
RAB3B	chr1:52373624-52456436	1.42877	0	yes
ORC1	chr1:52838024-52870143	-2.26253	5.90733e-05	yes
ZCCHC11	chr1:52888947-53019189	-0.460552	2.66454e-15	yes
SELRC1	chr1:53150125-53164038	-0.800287	0.0179426	no
ECHDC2	chr1:53361581-53392851	1.04088	5.27437e-09	yes
SLC1A7	chr1:53527723-53581322	3.95892	0	yes
C1orf123	chr1:53678673-53686312	0.25912	0.391915	no
LRP8	chr1:53704281-53793821	-0.485457	3.55052e-07	yes
GLIS1	chr1:53971905-54204833	0.893962	0.0167815	no
NDC1	chr1:54231133-54304225	-1.24842	2.22045e-15	yes
YIPF1	chr1:54317391-54355487	-0.0305375	0.929177	no
HSPB11	chr1:54387233-54411960	-0.327793	0.407088	no
TMEM59	chr1:54497348-54513686	0.0907057	0.751074	no
CYB5RL	chr1:54635398-54665746	-0.754215	0.0626596	no
uc001cxe.3,uc001cxf.3,uc001cxg.3	chr1:54691152-54879169	0.0037722	0.97625	no
PARS2	chr1:55221372-55230226	-0.384044	0.418752	no
DHCR24	chr1:55315298-55352921	-0.709471	0.012762	no
USP24	chr1:55532031-55681039	-0.459575	0.0820255	no
PPAP2B	chr1:56960418-57045623	-1.01694	0.00120488	yes
LOC100131060	chr1:59348557-59369763	0.465963	0.41412	no
TM2D1	chr1:62146222-62191095	0.486447	0.0524647	no
uc001daq.3	chr1:62920396-63154331	0.350719	0.000325262	yes
ITGB3BP	chr1:63906440-63988944	-1.96727	0.000477473	yes
JAK1	chr1:65268040-65432405	-0.437878	0.115947	no
-	chr1:66161500-66258068	-1.05481	0.417521	no
-	chr1:66924537-66959453	2.22707	0.00808877	yes
WDR78	chr1:67278571-67390570	0.710774	0.0271617	no
SLC35D1	chr1:67473196-67520080	-0.107559	0.825065	no
ZRANB2	chr1:71528944-71531649	-0.570943	0.0453921	no
NEGR1	chr1:72136343-72566614	1.54602	0.000591739	yes
CRYZ	chr1:75167896-75199343	1.11633	0	yes
ZZZ3	chr1:78027879-78149172	-0.672253	3.41778e-10	yes
uc001dht.3	chr1:78161549-78225595	-0.630735	0.0175232	no
FUBP1	chr1:78353682-78445771	0.115834	0.384082	no
uc001dka.2,uc001dkb.2,uc001dkc.3	chr1:84944919-85040163	-0.560987	0.0304707	no
SYDE2	chr1:85622910-85667388	-0.0387905	0.876026	no
COL24A1	chr1:86194915-86622446	-1.26136	3.50733e-05	yes
ODF2L	chr1:86812506-86862025	-0.0795452	0.697798	no
CCBL2	chr1:89386906-89458643	-0.104553	0.742294	no
GBP3	chr1:89472359-89488549	0.635837	0.00242498	yes
uc001dmy.1,uc001dnc.3	chr1:89517986-89738553	-0.958193	6.14275e-09	yes
GBP4	chr1:89517986-89738553	-1.52468	4.07429e-07	yes
ZNF644	chr1:91380856-91487812	-0.383518	0.000461382	yes
-	chr1:92012632-92035440	-0.564509	0.529259	no
TGFBR3	chr1:92145899-92351836	-1.24482	4.06797e-11	yes
GLMN	chr1:92711658-92861176	-0.252144	0.596718	no
FAM69A	chr1:93297431-93427079	0.113868	0.746769	no
TMED5	chr1:93615298-93646246	-0.444558	0.0941261	no
uc001dpt.2,uc021opx.1	chr1:93646280-93812425	-0.207411	0.416344	no
uc001dqb.3	chr1:94036888-94312706	-0.562253	0.0329721	no
DNTTIP2	chr1:94334262-94345352	-0.189732	0.483898	no
GCLM	chr1:94350794-94375166	-0.524241	0.0512197	no
ARHGAP29	chr1:94614416-94713305	-0.792195	5.74647e-05	yes
F3	chr1:94994731-95007413	1.29092	7.12927e-06	yes
-	chr1:95082001-95088683	1.90151	0.0456062	no
CNN3	chr1:95362506-95391337	0.371315	0.176741	no
DPYD	chr1:97543299-98386615	-0.303923	0.247668	no
-	chr1:98394223-98441463	2.09287	0.000160884	yes
uc001drx.1	chr1:98507805-98515161	1.94546	3.12127e-06	yes
FRRS1	chr1:100174222-100231349	-0.248959	0.575772	no
SASS6	chr1:100548999-100592256	0.882306	0.015922	no
uc001dsw.1,uc001dsx.1,uc001dsz.1	chr1:100598322-100643800	0.338565	0.34139	no
DBT	chr1:100652473-100715409	-0.0984373	0.611762	no
-	chr1:100730176-100731690	2.4464	0.00762769	yes
uc010ouk.1	chr1:101337906-101361533	-0.212178	0.460131	no
DPH5	chr1:101455179-101552819	-0.328811	0.393954	no
-	chr1:106023435-106026009	2.55219	0.218508	no
VAV3	chr1:108113781-108507545	-1.20398	0.0180397	no
uc001dvn.4	chr1:108677444-108963746	-0.258192	0.335756	no
HENMT1	chr1:109190806-109204148	-0.0598196	0.907874	no
uc001dwa.3,uc001dwf.1	chr1:109358524-109506111	0.391621	0.000677067	yes
WDR47	chr1:109512837-109584850	0.463795	0.0194364	no
TAF13	chr1:109605107-109633672	0.602166	0.0181076	no
PSRC1	chr1:109822175-109825808	-1.30512	9.61423e-05	yes
SORT1	chr1:109852187-109940563	2.39282	2.22045e-16	yes
AMIGO1	chr1:110046818-110052361	1.40468	0.000911883	yes
GSTM3	chr1:110275205-110283660	-0.119539	0.659985	no
BC069739	chr1:110882055-110889441	-1.0089	0.00779581	yes
SLC16A4	chr1:110905472-110933704	-0.490724	0.000387125	yes
LRIF1	chr1:111489329-111506749	-0.696883	0.000131205	yes
DRAM2	chr1:111659953-111703577	0.717756	0.016685	no
uc001eak.1	chr1:111726807-111747174	0.537356	0.00399061	yes
OVGP1	chr1:111956897-111970399	-0.30597	0.526481	no
WDR77	chr1:111981938-112005235	0.385797	0.170629	no
ST7L	chr1:113066140-113162405	0.145068	0.328961	no
PPM1J	chr1:113252615-113257950	0.230111	0.698053	no
PTPN22	chr1:114356432-114414375	-2.32441	0.00779537	yes
AP4B1	chr1:114437370-114447741	-0.268151	0.51227	no
TRIM33	chr1:114935398-115053781	-0.479256	0.102898	no
uc001eez.3,uc001efd.1	chr1:115064016-115213044	-0.0638778	0.803963	no
CSDE1	chr1:115247084-115300671	0.147312	0.553469	no
SIKE1	chr1:115312066-115323308	-0.346191	0.254028	no
NGF	chr1:115828536-115850759	1.81731	3.26146e-06	yes
CD58	chr1:117057155-117113715	-0.994119	0.0665033	no
TRIM45	chr1:117653676-117664411	-0.249691	0.654458	no
-	chr1:118358797-118360661	-1.588	0.0892156	no
GDAP2	chr1:118406106-118472302	-0.106822	0.777839	no
TBX15	chr1:119425661-119532179	-0.649352	6.01821e-06	yes
WARS2	chr1:119573753-119726695	-0.418148	0.031513	no
HSD3B2	chr1:119977215-120102007	0.23675	0.658685	no
ZNF697	chr1:120161825-120190823	-1.50718	0.000123246	yes
NOTCH2	chr1:120477735-120612317	0.335767	0.180502	no
BC029473	chr1:142618798-143163748	0.334754	0.357576	no
LOC728875	chr1:144339312-144521608	-0.461135	0.497778	no
PDE4DIP	chr1:144614299-145370273	-0.458124	3.0214e-08	yes
AX747132	chr1:145372087-145382369	0.0123569	0.98258	no
ANKRD34A	chr1:145470507-145475677	0.596225	0.336057	no
POLR3C	chr1:145575250-145692862	0.0463064	0.780482	no
GPR89A	chr1:145764411-145827103	-0.452979	0.157855	no
uc001epa.3	chr1:146032541-146082633	-0.351887	0.352797	no
-	chr1:146247977-146253110	-0.742389	0.208659	no
-	chr1:146471327-146474282	-0.286659	0.582109	no
uc001epd.2	chr1:146502629-146519784	-0.267644	0.547159	no
uc001epd.2	chr1:146502629-146519784	-0.900233	0.233819	no
PRKAB2	chr1:146626681-146631971	-0.0393769	0.89709	no
FMO5	chr1:146644309-146697450	-0.694532	0.32021	no
ACP6	chr1:147119167-147142634	0.314322	0.484287	no
uc001eqd.3,uc001eqq.3,uc021owl.1	chr1:147574322-148361326	-0.237343	0.022442	no
uc001eqo.1,uc009wjx.1	chr1:147574322-148361326	0.0987652	0.834638	no
-	chr1:149095347-149099836	-0.361942	0.564214	no
-	chr1:149101324-149103036	-0.079197	0.9064	no
-	chr1:149123931-149130245	-1.79769e+308	0.0109079	yes
uc010pbi.1	chr1:149392447-149400554	-2.37874	7.32747e-15	yes
HIST2H3D	chr1:149784114-149785236	-2.31065	0.0245452	no
MTMR11	chr1:149895208-149909028	-0.17807	0.487932	no
OTUD7B	chr1:149909688-149982732	-0.13046	0.629835	no
-	chr1:150017536-150026603	0.233955	0.648445	no
ANP32E	chr1:150190716-150208504	-0.770012	0	yes
APH1A	chr1:150237798-150254489	-0.665909	0.000189673	yes
-	chr1:150493839-150509241	1.79769e+308	0.00366603	yes
MCL1	chr1:150547026-150552214	-0.464268	0.102361	no
ENSA	chr1:150594598-150602098	-0.21835	0.474002	no
uc001ewf.3,uc001ewg.3,uc010pcn.2	chr1:150965713-150980854	0.984934	4.70735e-14	yes
CDC42SE1	chr1:151023446-151027833	0.0860167	0.746415	no
SEMA6C	chr1:151104118-151122672	0.0359287	0.824971	no
RFX5	chr1:151313115-151319664	0.116793	0.566805	no
uc010pcy.2	chr1:151336779-151345164	-0.988837	5.16123e-10	yes
POGZ	chr1:151375199-151431941	-0.577896	6.26445e-10	yes
BC127854	chr1:151584526-151671559	-0.569201	0.209911	no
TDRKH	chr1:151742224-151763010	0.757065	0.00594966	yes
THEM4	chr1:151843342-151882361	0.300294	0.475885	no
S100A2	chr1:153533584-153539322	0.390198	0.457171	no
S100A13	chr1:153591274-153618782	0.287499	0.281929	no
uc001fcr.3	chr1:153631144-153643483	-0.358784	0.186428	no
GATAD2B	chr1:153777202-153895451	-0.420289	0.148378	no
DENND4B	chr1:153901976-153919378	-0.477628	0.0562059	no
CRTC2	chr1:153920147-153931132	-0.161666	0.110593	no
uc001fdl.3	chr1:153931587-153947322	-0.540902	0.0193333	no
uc001fdt.1	chr1:153954002-153958863	0.309549	0.22838	no
uc001fec.1	chr1:154127779-154155725	0.183169	0.538821	no
C1orf43	chr1:154183936-154193273	-0.0882833	0.753638	no
ADAR	chr1:154554533-154600456	-1.3573	0	yes
PMVK	chr1:154896554-154909450	0.780121	0.0166102	no
PBXIP1	chr1:154916538-154928611	-0.170453	0.539834	no
PYGO2	chr1:154929501-154934418	-0.268038	0.342148	no
SHC1	chr1:154934658-154953625	0.00668658	0.964871	no
DPM3	chr1:155112366-155112989	0.132065	0.755345	no
KRTCAP2	chr1:155141883-155157445	-0.283691	0.284004	no
MUC1	chr1:155158299-155164091	-0.6747	0.0141694	no
THBS3	chr1:155165280-155169773	0.271523	0.418766	no
uc001fjk.3,uc001fjl.3	chr1:155200772-155214653	-0.149238	0.253825	no
CLK2	chr1:155232526-155259638	-0.381485	0.000509415	yes
ASH1L	chr1:155305001-155532563	-0.282427	0.0474703	no
uc001flk.3,uc001fma.1	chr1:155580006-155829191	-0.416743	0.0311313	no
KIAA0907	chr1:155882835-155904191	-0.454994	3.19027e-09	yes
SSR2	chr1:155978838-155990758	-0.522338	0.0631396	no
UBQLN4	chr1:156005090-156023528	0.12065	0.626949	no
MEX3A	chr1:156041803-156051941	1.47998	0.00217545	yes
uc001foh.3	chr1:156256511-156265471	-0.171834	0.219202	no
CCT3	chr1:156278751-156308206	-0.219981	0.426924	no
uc001fpc.3	chr1:156433518-156470768	-0.00904509	0.972526	no
GPATCH4	chr1:156561555-156571279	0.0152491	0.965605	no
uc001fps.1,uc001fpt.1	chr1:156691685-156706752	-0.509704	5.63339e-06	yes
HDGF	chr1:156711897-156721085	-0.968428	0.00127983	yes
ETV3	chr1:157091018-157108388	-0.0852817	0.770317	no
C1orf204	chr1:159804263-159808310	1.0077	0.0899836	no
CCDC19	chr1:159842153-159869906	-1.5056	0.0221265	no
uc001fun.1	chr1:159887902-159895284	-0.29158	0.339203	no
PIGM	chr1:159994654-160001788	0.0746314	0.826494	no
IGSF8	chr1:160061128-160068646	0.621923	0.025898	no
uc001fvn.2,uc001fvo.2,uc009wth.2,uc010pjb.1,uc010pjc.1	chr1:160175098-160254941	0.102637	0.547366	no
COPA	chr1:160258376-160328742	-0.390709	0.146043	no
uc001fxi.3	chr1:161009040-161015759	-0.399609	0.192021	no
DEDD	chr1:161070345-161128646	-0.219998	0.0400676	no
B4GALT3	chr1:161141099-161147758	0.236722	0.484057	no
ADAMTS4	chr1:161158868-161184184	-1.2211	0.000663972	yes
MPZ	chr1:161274524-161279762	-1.97232	0.0101298	yes
OLFML2B	chr1:161952981-161994234	-2.7742	0	yes
RGS5	chr1:163288309-163291581	-0.914526	0.306213	no
TADA1	chr1:166825580-166845654	-0.721886	0.112063	no
TBX19	chr1:168195246-168283664	-0.691089	0.68231	no
uc001gft.3,uc001gfu.3	chr1:169100527-169337186	0.0250981	0.890114	no
SLC19A2	chr1:169433148-169455208	-0.489944	0.305511	no
uc001ggn.3	chr1:169631244-169863076	-0.305084	0.540393	no
uc001ggs.2,uc001ggt.2	chr1:169631244-169863076	0.217114	0.494641	no
KIFAP3	chr1:169890386-170043879	0.20108	0.464208	no
VAMP4	chr1:171669295-171711464	-0.690275	0.0164408	no
uc021pev.1	chr1:171810620-172413230	-1.6633	1.61257e-06	yes
PIGC	chr1:171810620-172413230	0.1493	0.783133	no
-	chr1:172755360-172766662	1.79769e+308	0.00360633	yes
-	chr1:172781857-173034263	6.08941	0.000916418	yes
LOC100506023	chr1:173386942-173446298	0.625179	0.146115	no
uc001gjf.4,uc001gjg.4	chr1:173764061-173830160	-0.454044	0.0168584	no
GAS5	chr1:173831582-173837218	-0.5364	0.00453557	yes
uc001gju.4,uc001gjv.3	chr1:173900229-173991570	-0.04166	0.750529	no
uc001gkk.3,uc009wwr.3	chr1:174968223-174992591	-0.0132645	0.960754	no
RFWD2	chr1:175913966-176176951	0.00358675	0.975138	no
SEC16B	chr1:177896763-178007206	-0.383037	0.048005	no
ABL2	chr1:179068421-179112224	0.196232	0.458563	no
TOR1AIP2	chr1:179809101-179846941	0.00169819	0.991163	no
uc001gof.2,uc001gog.3	chr1:180238797-180472093	-0.373651	0.220306	no
RNASEL	chr1:182547254-182558394	-1.5145	0.00325558	yes
NMNAT2	chr1:183217371-183248214	4.99874	0	yes
NCF2	chr1:183524696-183560056	0.664027	0.239339	no
COLGALT2	chr1:183904965-184064977	0.449665	0.0388358	no
EDEM3	chr1:184659393-184724041	-0.184529	0.483131	no
uc001gra.3	chr1:184760005-184943682	-1.97589	0	yes
TRMT1L	chr1:185087217-185260913	-0.314464	0.358485	no
IVNS1ABP	chr1:185265401-185287817	1.01075	0.000117817	yes
TPR	chr1:186272337-186390508	-0.406872	0.0774355	no
KCNT2	chr1:196194912-196577971	-3.01665	0.000575169	yes
ASPM	chr1:197053256-197115824	-2.48457	0	yes
ZBTB41	chr1:197122721-197170416	-0.266055	0.26201	no
ATP6V1G3	chr1:198492350-198498664	0.970521	0.320622	no
ZNF281	chr1:200373999-200379283	-0.59925	0.002834	yes
KIF14	chr1:200520624-200589862	-2.86502	0	yes
TMEM9	chr1:201103899-201140702	-0.185331	0.460587	no
uc001gwq.3	chr1:201434621-201438530	1.52221	1.42732e-08	yes
CSRP1	chr1:201452657-201482172	1.03215	0.00333766	yes
LMOD1	chr1:201865583-201915716	1.95021	1.61728e-10	yes
uc001gxk.1	chr1:202089025-202113866	0.149733	0.641736	no
UBE2T	chr1:202300784-202311094	-1.52494	0.000496566	yes
KDM5B	chr1:202696326-202777600	-0.212701	0.412743	no
RABIF	chr1:202845033-202858385	0.708111	0.0368605	no
KLHL12	chr1:202860167-202896371	0.308014	0.0177576	no
uc001gys.4	chr1:202909957-202927700	0.0831444	0.749562	no
CYB5R1	chr1:202931000-202936404	0.849706	0.00188474	yes
CHI3L1	chr1:203148058-203155922	-1.79769e+308	0.000760991	yes
FMOD	chr1:203309747-203320289	0.322315	0.332039	no
ETNK2	chr1:204100189-204116083	-0.0759852	0.849035	no
uc001hau.3	chr1:204187978-204329044	-1.24142	2.168e-11	yes
NUAK2	chr1:205276653-205290883	-0.658357	0.318504	no
uc001hda.1,uc021pid.1	chr1:205566694-205649630	-0.101076	0.441172	no
NUCKS1	chr1:205681946-205719524	-0.504374	2.1132e-12	yes
SLC41A1	chr1:205758220-205782873	-0.097309	0.711539	no
EIF2D	chr1:206764972-206785904	-0.307185	0.289465	no
FAIM3	chr1:207076630-207095378	-1.85865	0.0182332	no
CD34	chr1:208057868-208064281	-1.22569	0.0344615	no
PLXNA2	chr1:208195587-208417782	1.08387	0	yes
LAMB3	chr1:209788152-209825820	-1.04099	0.00452508	yes
C1orf74	chr1:209929393-209957899	-0.262385	0.589492	no
uc001hhx.3	chr1:210404803-210417360	0.567665	0.49418	no
SLC30A1	chr1:211744861-211752693	-0.0757294	0.775939	no
NEK2	chr1:211836113-211848972	-3.21459	6.69815e-09	yes
INTS7	chr1:212113522-212209002	-0.420367	0.220281	no
TMEM206	chr1:212537815-212588267	0.426212	0.338041	no
ANGEL2	chr1:213165364-213188848	-0.618948	0.0613508	no
PTPN14	chr1:214522038-214725718	0.13628	0.588133	no
GPATCH2	chr1:217600344-217804432	-0.0308071	0.905679	no
-	chr1:219782651-219786006	-0.269434	0.00362684	yes
EPRS	chr1:220141941-220220000	-0.337524	0.0912046	no
BPNT1	chr1:220230823-220263027	0.248142	0.418059	no
uc010puk.1,uc021pjf.1	chr1:220267432-220445843	-0.0287534	0.807412	no
HLX	chr1:221002054-221053787	0.191602	0.668318	no
uc001hnj.3,uc009xdz.2	chr1:222728173-222763275	-1.05115	0.00038741	yes
AIDA	chr1:222791435-222908641	0.339596	0.216515	no
SUSD4	chr1:223394160-223403977	-2.07353	0.0112646	yes
TP53BP2	chr1:223967548-224033674	-0.282685	0.00686791	yes
DQ599872	chr1:224138895-224142298	-0.778061	0.120507	no
-	chr1:224170460-224180278	-0.471409	0.525898	no
NVL	chr1:224414988-224517891	-0.283064	0.132239	no
WDR26	chr1:224572844-224622001	-0.363173	0.00581234	yes
LBR	chr1:225589203-225616557	-1.84542	5.45242e-08	yes
ENAH	chr1:225674533-225841795	0.197784	0.248708	no
TMEM63A	chr1:225997626-226070420	-0.181827	0.530839	no
uc010pvj.2	chr1:226073981-226110448	-0.156561	0.558962	no
uc001hqa.2	chr1:226418860-226497198	-1.69704	1.14431e-07	yes
ITPKB	chr1:226819390-226927029	-0.62656	0.15423	no
CDC42BPA	chr1:227177565-227506557	0.159142	0.00694756	yes
JMJD4	chr1:227918889-227968932	0.275155	0.422194	no
WNT9A	chr1:228108255-228135676	0.319714	0.605763	no
C1orf35	chr1:228288427-228291121	-0.373872	0.103123	no
MRPL55	chr1:228294379-228297013	-0.0405486	0.853597	no
uc001hsn.3	chr1:228395860-228566575	-1.27972	0.148038	no
CCSAP	chr1:229456751-229477477	0.20992	0.591911	no
NUP133	chr1:229584934-229644088	-0.207275	0.466232	no
ABCB10	chr1:229652328-229694597	-0.194325	0.541813	no
TAF5L	chr1:229728865-229761405	-0.648966	0.0680105	no
TTC13	chr1:231041986-231114647	-0.306647	0.00567247	yes
EXOC8	chr1:231464543-231473635	-0.240005	0.45228	no
EGLN1	chr1:231499391-231560790	-0.0256979	0.924721	no
-	chr1:231656760-231664328	0.233709	0.656906	no
SIPA1L2	chr1:232533708-232765619	-0.477279	0.140229	no
PCNXL2	chr1:233086326-233431459	-0.712466	0.0010948	yes
COA6	chr1:234508684-234519911	-0.938743	0.294031	no
TARBP1	chr1:234527058-234614849	-0.421643	0.207661	no
TOMM20	chr1:235272654-235282736	-0.190946	0.471263	no
ARID4B	chr1:235294497-235491532	-0.184076	0.0451778	no
uc001hxc.2	chr1:235530717-235667781	-0.413789	0.202361	no
NID1	chr1:236139127-236231496	0.303656	0.346835	no
ERO1LB	chr1:236305767-236445339	1.19369	2.58682e-05	yes
RGS7	chr1:240938816-241307868	0.0921876	0.873086	no
OPN3	chr1:241792166-241803701	0.236374	0.496016	no
ADSS	chr1:244571793-244615436	0.0957647	0.724322	no
EFCAB2	chr1:245132571-245288530	-2.44178	0.208091	no
SMYD3	chr1:245912641-246670644	0.0261865	0.922064	no
TFB2M	chr1:246703862-246831884	-0.323949	0.398427	no
AHCTF1	chr1:247002401-247095292	-0.375632	0.0631556	no
ZNF670-ZNF695	chr1:247108848-247242115	-0.916517	0.0195264	no
uc001ice.2,uc001icf.2	chr1:247261242-247267674	-0.334715	0.343483	no
uc001ici.3,uc001icj.1,uc001ick.3	chr1:247318030-247335480	-0.234611	0.523241	no
MIR3916	chr1:247350653-247374166	-0.862672	0.00601732	yes
ZNF496	chr1:247460527-247497866	-0.62243	0.0296982	no
SH3BP5L	chr1:249104145-249120154	0.0110897	0.966467	no
ZNF692	chr1:249144202-249153329	0.0854231	0.579833	no
-	chr1:232622-234675	-1.6068	0.0238978	no
-	chr1:793236-794813	-0.0277965	0.95873	no
-	chr1:1215031-1215574	0.159272	0.840414	no
-	chr1:1823311-1824049	-0.0842583	0.917083	no
-	chr1:2477832-2478831	0.855482	0.318536	no
-	chr1:6663106-6664953	0.145286	0.812204	no
-	chr1:6672343-6673434	0.84489	0.282211	no
-	chr1:8953647-8953755	-0.0772448	0.927491	no
-	chr1:9252552-9255225	3.02052	0.00205154	yes
-	chr1:9256071-9257233	4.09849	0.0510981	no
-	chr1:9257297-9258217	1.79769e+308	0.00378575	yes
-	chr1:9485180-9487158	0.191856	0.75313	no
-	chr1:10048086-10048777	2.07996	0.0904027	no
-	chr1:10048854-10049562	0.888813	0.265565	no
-	chr1:11357053-11358035	-0.793976	0.34974	no
-	chr1:11938444-11938674	0.265254	0.762015	no
-	chr1:11939096-11939225	-0.295068	0.707532	no
-	chr1:11973481-11974391	0.818419	0.363605	no
-	chr1:13881575-13881788	1.13349	0.150997	no
-	chr1:14024013-14025281	1.97416	0.0214582	no
-	chr1:15930857-15931644	-0.0157071	0.963174	no
-	chr1:16154701-16155286	-0.180244	0.562179	no
-	chr1:16492767-16493113	-2.49377	0.125371	no
-	chr1:16540716-16541484	-1.03828	0.298989	no
-	chr1:16567696-16568073	-0.70497	0.229901	no
-	chr1:17524518-17524806	3.28288	0.0385833	no
-	chr1:19538671-19539876	-0.491836	0.472643	no
-	chr1:21724482-21724727	-0.00274316	0.996347	no
-	chr1:21754873-21755751	0.252236	0.593396	no
-	chr1:23629280-23629991	-1.31575	0.267053	no
-	chr1:23630047-23671538	0.146571	0.796603	no
-	chr1:24116724-24117556	-0.753238	0.396082	no
-	chr1:26282462-26283845	1.09173	0.180769	no
-	chr1:27018489-27019912	0.267001	0.723273	no
-	chr1:27527153-27527980	-0.466574	0.225667	no
-	chr1:27975889-27976285	0.251102	0.506994	no
-	chr1:27986866-27987237	-1.79769e+308	0.00164307	yes
-	chr1:28447488-28447866	-0.444605	0.327419	no
-	chr1:28870888-28871526	0.793235	0.450206	no
-	chr1:29451686-29452798	-1.6826	0.118689	no
-	chr1:29456108-29457060	-0.978272	0.327217	no
-	chr1:31567753-31567997	0.847801	0.0746709	no
-	chr1:32030627-32031609	0.646424	0.445731	no
-	chr1:32709378-32710612	-1.82029	0.0169198	no
-	chr1:35587711-35588041	-0.285886	0.549323	no
-	chr1:36524087-36528505	-0.617527	0.235967	no
-	chr1:36531918-36537971	-0.301111	0.528533	no
-	chr1:36854477-36855126	-2.78877	0.192558	no
-	chr1:39174704-39175606	0.214132	0.619897	no
-	chr1:39175769-39176116	0.424279	0.363722	no
-	chr1:40183740-40184387	0.262541	0.663296	no
-	chr1:40598925-40599049	0.390051	0.558714	no
-	chr1:40722096-40723654	-0.581935	0.249657	no
-	chr1:43368925-43369595	0.331853	0.363025	no
-	chr1:45457682-45457859	-0.0421484	0.952459	no
-	chr1:46691124-46693592	-0.919392	0.175552	no
-	chr1:50871309-50871661	-0.646461	0.225587	no
-	chr1:50902714-50903092	-2.35646	0.278939	no
-	chr1:51623491-51623885	0.487043	0.219079	no
-	chr1:52834026-52835492	0.540955	0.292097	no
-	chr1:54382247-54382827	-0.00347829	0.995505	no
-	chr1:54440530-54440667	-0.757535	0.162233	no
-	chr1:54440894-54441098	-0.733659	0.159837	no
-	chr1:54441164-54441377	-0.362508	0.484716	no
-	chr1:55688040-55688893	0.191304	0.720717	no
-	chr1:56956894-56958376	-1.20759	0.0499196	no
-	chr1:59096421-59097160	-0.303763	0.290571	no
-	chr1:59465336-59465937	-0.585661	0.307906	no
-	chr1:66106457-66107205	-1.76659	0.122715	no
-	chr1:66922239-66922949	2.15055	0.0791006	no
-	chr1:66923152-66924239	1.08018	0.21959	no
-	chr1:66997362-66999130	2.40992	0.00366332	yes
-	chr1:68851948-68852682	-3.29026	0.035513	no
-	chr1:68853482-68854427	-1.50856	0.177288	no
-	chr1:68856483-68857567	-2.19701	0.043666	no
-	chr1:70996153-70996590	0.00305176	0.996651	no
-	chr1:70996772-70997142	-0.435896	0.520556	no
-	chr1:77165490-77166676	0.116155	0.686087	no
-	chr1:78238650-78238753	1.84947	0.0848575	no
-	chr1:78346486-78347385	1.60747	0.0945507	no
-	chr1:78486733-78490802	1.90686	0.000267725	yes
-	chr1:79215042-79216075	-0.620963	0.181988	no
-	chr1:79520547-79521775	0.175108	0.684352	no
-	chr1:79986927-79987107	-1.48747	0.0201832	no
-	chr1:79987235-79987367	-1.0874	0.106443	no
-	chr1:83708274-83708451	-1.3417	0.0348137	no
-	chr1:84542827-84543478	-1.13144	0.252659	no
-	chr1:84710043-84710398	0.259009	0.382821	no
-	chr1:85618198-85620067	-0.301952	0.584616	no
-	chr1:89755607-89755986	1.08128	0.118165	no
-	chr1:90500304-90500973	-2.91871	0.0640864	no
-	chr1:91358482-91359312	-1.63796	0.0213143	no
-	chr1:91489452-91489864	-0.505168	0.300187	no
-	chr1:91489991-91490370	-0.560225	0.344675	no
-	chr1:91515159-91515293	-0.313964	0.581463	no
-	chr1:92000527-92001008	-0.740171	0.231381	no
-	chr1:92011334-92012558	-1.51133	0.132831	no
-	chr1:92539703-92539984	0.608036	0.443767	no
-	chr1:92861229-92867724	-0.31208	0.513284	no
-	chr1:93844676-93845316	-2.24855	0.131052	no
-	chr1:93847422-93848626	0.563714	0.493365	no
-	chr1:96856475-96856784	0.0868508	0.890839	no
-	chr1:96884181-96884472	0.139856	0.843457	no
-	chr1:97144353-97145201	0.124913	0.661755	no
-	chr1:100163688-100164156	-2.95557	0.0128021	no
-	chr1:100169490-100170819	-0.622889	0.390084	no
-	chr1:100502232-100502929	0.788516	0.444096	no
-	chr1:100724498-100725746	0.627753	0.378708	no
-	chr1:100726579-100727215	1.05258	0.253927	no
-	chr1:100727852-100728804	1.14451	0.212513	no
-	chr1:100728952-100730100	0.603901	0.410757	no
-	chr1:100797216-100797687	-0.0234422	0.964085	no
-	chr1:101721892-101722026	-0.462179	0.606343	no
-	chr1:106014761-106015372	2.97917	0.0635728	no
-	chr1:106240654-106240843	-0.080554	0.85139	no
-	chr1:106432914-106433528	-0.00956231	0.987104	no
-	chr1:106433646-106433787	-0.744158	0.54223	no
-	chr1:106435201-106436119	-0.525616	0.159043	no
-	chr1:108047770-108048260	0.471188	0.0722435	no
-	chr1:108673148-108674018	0.934379	0.349463	no
-	chr1:109605107-109633672	1.22102	0.0595477	no
-	chr1:109980776-109981765	2.44975	0.0244463	no
-	chr1:109982770-109983336	1.80678	0.188861	no
-	chr1:109983427-109985632	2.03026	0.0136167	no
-	chr1:109987665-109988805	1.56875	0.103698	no
-	chr1:110158361-110160917	0.923561	0.127913	no
-	chr1:110782386-110784050	0.970299	0.244393	no
-	chr1:110786757-110791281	0.978997	0.0836457	no
-	chr1:111391065-111391628	-0.190269	0.758932	no
-	chr1:111486517-111487630	-1.60814	0.15295	no
-	chr1:111973790-111974466	-0.721118	0.447003	no
-	chr1:111974602-111975751	-1.2548	0.121921	no
-	chr1:111975944-111976539	-2.68812	0.210256	no
-	chr1:111977723-111979441	0.0434541	0.950778	no
-	chr1:113008124-113008489	0.964957	0.353164	no
-	chr1:113008713-113009928	1.46478	0.131834	no
-	chr1:113671958-113674831	-0.166575	0.732148	no
-	chr1:114232333-114235341	-0.479355	0.376136	no
-	chr1:114235611-114236339	-0.387759	0.708512	no
-	chr1:115782313-115825290	1.64742	0.13017	no
-	chr1:117035699-117036326	-0.355863	0.722659	no
-	chr1:118320702-118321523	-0.466831	0.197385	no
-	chr1:118380279-118381763	0.823309	0.289456	no
-	chr1:118384065-118385027	1.68363	0.0499496	no
-	chr1:119415894-119416918	-1.69367	0.137088	no
-	chr1:120396003-120396110	0.923602	0.0932866	no
-	chr1:120693227-120694372	-0.672573	0.263996	no
-	chr1:120694428-120697153	-0.551768	0.252393	no
-	chr1:145830215-145830841	0.476889	0.549978	no
-	chr1:146522474-146523246	-0.922978	0.114106	no
-	chr1:146523365-146523911	-0.331499	0.634431	no
-	chr1:146554123-146555148	0.314932	0.478125	no
-	chr1:146644309-146697450	-0.832893	0.278673	no
-	chr1:146791782-146791926	-0.426229	0.562765	no
-	chr1:147101681-147102743	0.0204766	0.981145	no
NBPF14	chr1:147574322-148361326	0.35309	0.204339	no
-	chr1:148858992-148859507	-0.581573	0.289201	no
-	chr1:149261643-149263704	-0.181442	0.664838	no
-	chr1:149449923-149451021	-2.82409	5.56346e-05	yes
-	chr1:149815100-149817976	-0.766166	0.0834921	no
-	chr1:149818604-149819338	-0.581217	0.355972	no
-	chr1:150492107-150492598	1.58736	0.138145	no
-	chr1:150571998-150572617	-0.540988	0.470036	no
-	chr1:150583766-150584426	0.9643	0.303143	no
-	chr1:150584693-150585470	0.604743	0.51942	no
-	chr1:150606144-150608106	0.267902	0.692825	no
-	chr1:151093501-151096504	-0.0283112	0.954563	no
-	chr1:151096624-151097920	0.0981671	0.851482	no
-	chr1:151949862-151950906	-1.6453	0.138726	no
-	chr1:152371972-152372365	-0.143462	0.80782	no
-	chr1:153558569-153559615	-2.04329	0.141406	no
-	chr1:153561476-153562353	1.25359	0.0407912	no
-	chr1:154351305-154351587	-0.062019	0.930047	no
-	chr1:156677832-156679598	-1.63336	0.0517034	no
-	chr1:157028974-157030546	-0.227964	0.479176	no
-	chr1:157043261-157043668	-0.768829	0.37764	no
-	chr1:157680859-157681236	-0.11145	0.834022	no
-	chr1:157830986-157831096	-0.123863	0.810564	no
-	chr1:158144418-158144909	0.51203	0.487812	no
-	chr1:158145449-158146230	0.869475	0.00968349	yes
-	chr1:158146454-158147506	0.638478	0.0566766	no
-	chr1:158424238-158424987	-0.0499905	0.904263	no
-	chr1:158495042-158495564	0.920507	0.0975491	no
-	chr1:159729179-159729295	1.01004	0.260046	no
-	chr1:159835503-159836584	-2.44421	0.0697457	no
-	chr1:160864678-160866308	-0.48387	0.100572	no
-	chr1:161348507-161348824	-1.15435	0.250814	no
-	chr1:161699976-161701711	1.89985	0.00322359	yes
-	chr1:162600689-162601221	-0.430247	0.509642	no
-	chr1:164325916-164326748	-1.74616	0.00110961	yes
-	chr1:164890770-164890930	0.246399	0.648249	no
-	chr1:166244693-166244958	-0.131451	0.797696	no
-	chr1:166245059-166246868	-0.284817	0.285582	no
-	chr1:166716713-166716905	0.0270346	0.962417	no
-	chr1:167687339-167688859	1.82526	0.0405465	no
-	chr1:167689128-167689886	3.14988	0.140131	no
-	chr1:168179846-168180212	-0.284733	0.459869	no
-	chr1:168338298-168338751	0.343631	0.696109	no
-	chr1:171313665-171314587	-1.1223	0.200383	no
-	chr1:171639605-171640038	1.00317	0.000391899	yes
-	chr1:171653336-171653536	-0.195856	0.691656	no
-	chr1:172717801-172718785	0.0905476	0.837779	no
-	chr1:172750106-172754320	5.87415	4.21986e-06	yes
-	chr1:172754609-172755308	1.79769e+308	0.00677743	yes
-	chr1:172767171-172769346	5.15958	0.010198	yes
-	chr1:172769431-172771491	1.79769e+308	0.00143115	yes
-	chr1:172772103-172773114	3.41977	0.0943613	no
-	chr1:172777420-172778110	1.79769e+308	0.00258331	yes
-	chr1:172778495-172779401	1.79769e+308	0.000844141	yes
-	chr1:172781857-173034263	1.32942	0.0907	no
-	chr1:172781857-173034263	0.882886	0.209026	no
-	chr1:172781857-173034263	1.1807	0.0871873	no
-	chr1:172781857-173034263	2.2785	0.0868845	no
-	chr1:173110580-173110865	-0.224933	0.659791	no
-	chr1:173858651-173860888	-0.0421414	0.947804	no
-	chr1:173863548-173864706	-0.236499	0.772293	no
-	chr1:175013773-175014327	-0.206426	0.686274	no
-	chr1:175891080-175891305	-0.312809	0.40494	no
-	chr1:179892165-179893128	-0.354453	0.672239	no
-	chr1:179893214-179893786	-0.624036	0.587438	no
-	chr1:182305082-182305526	-0.0337307	0.937927	no
-	chr1:182991776-182992216	-0.136702	0.866597	no
-	chr1:187041648-187042485	1.79769e+308	0.00296528	yes
-	chr1:187532621-187533068	0.127682	0.683314	no
-	chr1:192215354-192217090	-0.382472	0.253099	no
-	chr1:193233519-193234248	-0.539387	0.602055	no
-	chr1:194688094-194688211	0.403877	0.481476	no
-	chr1:200452041-200453558	-3.90653	0.0570276	no
-	chr1:200453634-200454541	-3.37376	0.101499	no
-	chr1:200454622-200455007	-2.36408	0.266561	no
-	chr1:200833013-200833433	-0.134682	0.780168	no
-	chr1:201488120-201488589	-0.160319	0.883242	no
-	chr1:201500752-201501396	0.00347151	0.997342	no
-	chr1:201502884-201503786	1.26871	0.126165	no
-	chr1:203520453-203521329	1.09586	0.164293	no
-	chr1:203521393-203523219	0.310589	0.617788	no
-	chr1:203524517-203525288	0.413983	0.550552	no
-	chr1:203825298-203825766	-0.673427	0.541032	no
-	chr1:208054238-208054961	-1.79769e+308	0.0046049	yes
-	chr1:209406360-209406607	-0.218537	0.724057	no
-	chr1:209440991-209441349	-0.0539535	0.912584	no
-	chr1:210439166-210439400	-0.00647855	0.987838	no
-	chr1:210440366-210440503	0.881546	0.294154	no
-	chr1:211380830-211381298	-0.192074	0.649054	no
-	chr1:221916616-221917387	-0.677331	0.559901	no
-	chr1:224033766-224034521	0.343757	0.63032	no
-	chr1:224044401-224044634	-0.481685	0.337605	no
-	chr1:224044913-224045163	-0.240195	0.605252	no
-	chr1:224150562-224152208	-0.430151	0.557978	no
-	chr1:224180522-224181684	-0.755985	0.388114	no
-	chr1:224362881-224363571	-0.502723	0.208233	no
-	chr1:224388667-224389904	0.853869	0.228105	no
-	chr1:224622626-224777956	-2.29105	5.45069e-07	yes
-	chr1:226314955-226315114	1.41088	0.0155	no
-	chr1:226680690-226681060	-0.0330788	0.955108	no
-	chr1:227978617-227979367	-0.0484641	0.953729	no
-	chr1:228386122-228387017	-0.263264	0.748197	no
-	chr1:228686401-228687555	-0.379084	0.531313	no
-	chr1:229399774-229400479	-1.03435	0.294777	no
-	chr1:229400947-229402282	2.24689	0.0353706	no
-	chr1:229402635-229403562	2.10499	0.118283	no
-	chr1:229706429-229706610	-1.34705	0.0258398	no
-	chr1:233971809-233972134	-0.248995	0.574481	no
-	chr1:234492502-234492907	-0.0150409	0.95576	no
-	chr1:236074837-236075720	-1.66262	0.160184	no
-	chr1:236273334-236273605	0.702557	0.340303	no
-	chr1:236274083-236274475	0.395459	0.464304	no
-	chr1:236275470-236275612	0.416877	0.54524	no
-	chr1:237144613-237144929	-0.0934103	0.79302	no
-	chr1:240075356-240076405	1.79769e+308	0.00352856	yes
-	chr1:240077116-240078622	4.32301	0.0390679	no
-	chr1:240644643-240645733	-2.93451	0.0268321	no
-	chr1:240645790-240648007	-2.45278	0.00249977	yes
-	chr1:240648917-240649906	-1.66479	0.153737	no
-	chr1:240799947-240800215	-0.247199	0.597476	no
-	chr1:244013977-244015220	-0.403549	0.578726	no
-	chr1:245870614-245872655	-1.69249	0.0187324	no
-	chr1:247394262-247394848	0.182866	0.682346	no
-	chr1:249232022-249233107	1.53866	0.0296927	no
-	chr1:249236050-249237042	-0.400052	0.617288	no
uc001ift.3,uc010qae.2	chr10:1034193-1065958	-0.0937128	0.717365	no
WDR37	chr10:1102044-1178237	-0.233527	0.165766	no
PFKP	chr10:3110818-3179029	-0.0882168	0.590092	no
-	chr10:4242918-4298994	-1.22797	0.0165175	no
uc001ihi.3	chr10:4869439-4890251	-0.870893	0.196146	no
AKR1C1	chr10:4927672-5023706	-3.8562	0	yes
AKR1C4	chr10:5238797-5260910	-4.64935	1.33227e-14	yes
FAM208B	chr10:5726730-5809142	-0.409973	0.00898931	yes
uc001iit.3	chr10:5932064-5979556	-0.230524	0.38174	no
RBM17	chr10:6130948-6159422	-0.397002	0.144721	no
ATP5C1	chr10:7830092-7849767	0.116427	0.655933	no
uc010qbd.2	chr10:7860486-8058586	-0.201381	0.574369	no
uc001ild.4	chr10:12110933-12165316	-0.422936	0.000872699	yes
SEC61A2	chr10:12171639-12292589	-0.264865	0.486817	no
CDC123	chr10:12171639-12292589	-0.284625	0.291483	no
OPTN	chr10:13141745-13201584	-0.14729	0.279182	no
uc001ind.3,uc001ine.3	chr10:14860309-14887642	-0.399031	0.243191	no
uc001inh.3,uc001ini.3,uc021png.1	chr10:14919765-15130775	-1.18368	4.01418e-06	yes
uc001inx.4	chr10:15139112-15210710	-0.0407529	0.879695	no
uc001ioh.1,uc001ioi.1,uc001ioj.1	chr10:16478966-16559637	-0.312417	0.133235	no
VIM	chr10:17184927-17279731	-0.254113	0.719681	no
STAM	chr10:17685566-17760200	0.145367	0.59485	no
ARL5B	chr10:18948204-18970568	-0.844537	0.0159658	no
uc001iqg.1,uc001iqh.1	chr10:20105359-20569879	-0.679154	0.0621249	no
KIAA1217	chr10:23983674-24836772	-1.81534	7.54952e-15	yes
PRTFDC1	chr10:25137292-25242699	2.0149	0.0644441	no
THNSL1	chr10:25250735-25315593	-0.286875	0.569819	no
APBB1IP	chr10:26727265-26856895	-3.56053	0	yes
PDSS1	chr10:26986594-27150016	-0.204614	0.494782	no
MKX	chr10:27961684-28056767	-0.0607822	0.907443	no
MPP7	chr10:28339922-28591995	0.162707	0.730704	no
WAC	chr10:28808845-28912041	-0.435973	0.00540219	yes
uc001ium.2,uc001iun.2	chr10:29698448-29712133	0.283641	0.0267299	no
MAP3K8	chr10:30725793-30750762	-0.543559	0.285109	no
-	chr10:30974195-30978412	-2.62904	0.00186052	yes
AK302694	chr10:30981175-31005942	-2.10849	0.00388358	yes
ZEB1	chr10:31605480-31818742	-0.690862	0.000574143	yes
CCDC7	chr10:32735040-32803511	-0.134041	0.785542	no
-	chr10:33249917-33370918	-1.3223	0.0763223	no
CREM	chr10:35415759-35501886	-0.278109	0.156816	no
CCNY	chr10:35625411-35861151	-0.308702	0.254692	no
ZNF33A	chr10:38299577-38348995	-0.511108	0.000700043	yes
HSD17B7P2	chr10:38649815-38667717	0.0728763	0.874177	no
-	chr10:38696183-38702312	-1.18491	0.122381	no
LINC00839	chr10:42970938-42990785	1.39426	0.000254358	yes
-	chr10:43230188-43232582	0.243117	0.687033	no
BMS1	chr10:43278292-43330385	-0.0918151	0.693328	no
uc001jan.3	chr10:43632120-43680756	-0.691712	0.0119649	yes
-	chr10:43916021-43918272	-0.0940615	0.857118	no
ZNF487P	chr10:43932573-43978766	0.105354	0.795131	no
RASSF4	chr10:45455218-45490401	1.45058	9.11701e-09	yes
FAM21C	chr10:46222341-46289094	-0.0177365	0.814574	no
SYT15	chr10:46951435-46971578	0.621691	0.275519	no
uc001jin.3,uc001jix.4	chr10:51026324-51770376	-0.308465	0.106151	no
NCOA4	chr10:51026324-51770376	0.179334	0.534698	no
FAM21A	chr10:51837885-51893280	-0.0993699	0.547568	no
AK022382	chr10:52387152-52391396	0.0156563	0.97783	no
ASAH2B	chr10:52499428-52517072	-0.143444	0.20089	no
PRKG1	chr10:52749363-53106822	0.222019	0.526546	no
DKK1	chr10:54011724-54080358	0.808324	0.0895966	no
-	chr10:54239231-54340373	0.670728	0.0302035	no
uc001jkc.4	chr10:60028807-60049019	-1.26098	0.000110077	yes
uc001jkf.3,uc001jkg.3	chr10:60145073-60158942	-0.92334	0.00475475	yes
CDK1	chr10:62538088-62554610	-2.92227	0	yes
C10orf107	chr10:63422718-63526263	0.531306	0.209458	no
ARID5B	chr10:63663049-63856707	-0.967558	0.000624977	yes
ZNF365	chr10:63942793-64240048	0.440343	0.321076	no
NRBF2	chr10:64909900-64914786	-0.459618	0.168895	no
JMJD1C-AS1	chr10:64926983-65226925	2.1017	0.00866183	yes
SIRT1	chr10:69644426-69678147	-0.0228429	0.944712	no
CCAR1	chr10:70480913-70552138	-0.338553	0.0844038	no
DDX50	chr10:70661022-70706603	0.137738	0.697529	no
SRGN	chr10:70847375-70864567	-1.00963	0.012767	no
VPS26A	chr10:70883907-70932645	-0.299631	0.269422	no
HK1	chr10:71029755-71161642	-0.034861	0.712521	no
TSPAN15	chr10:71211225-71267423	-2.12118	0.00321725	yes
H2AFY2	chr10:71812356-71892690	0.0460577	0.886718	no
ADAMTS14	chr10:72432450-72506425	-0.436788	0.292286	no
SGPL1	chr10:72575888-72640932	0.162704	0.565138	no
UNC5B	chr10:73056664-73062638	-0.798661	0.00283176	yes
SLC29A3	chr10:73079009-73123211	0.292045	0.365839	no
CHST3	chr10:73725088-73773322	0.373422	0.154736	no
DDIT4	chr10:74033676-74035797	-2.05371	2.71314e-07	yes
uc010qjy.1	chr10:74451888-74647454	0.268457	0.351628	no
PLAU	chr10:75670861-75677258	-4.01218	0	yes
ADK	chr10:75936246-76469061	0.137159	0.606149	no
SAMD8	chr10:76871392-76942079	0.0471078	0.728066	no
VDAC2	chr10:76969911-76995808	0.262356	0.0889655	no
ZNF503-AS2	chr10:77160864-77168740	-0.897162	0.0888991	no
uc001jzs.3,uc010qlo.2	chr10:79793517-79816750	-0.149915	0.59354	no
LINC00856	chr10:80008241-80112945	-3.28597	0	yes
uc001jzw.1	chr10:80008241-80112945	1.47614	0.137786	no
LOC642361	chr10:81441673-81588746	-0.450143	0.52645	no
MBL1P	chr10:81679141-81683922	-0.745051	0.18428	no
uc009xsn.3	chr10:81838425-81852558	-0.45418	0.275409	no
PLAC9	chr10:81892257-81965740	-0.704931	0.191949	no
LINC00857	chr10:81967141-81979413	-3.60412	3.49685e-07	yes
TSPAN14	chr10:82214019-82282391	-0.532057	0.0564903	no
CCSER2	chr10:86184694-86278276	0.681598	0.0139697	no
SNCG	chr10:88719143-88723017	1.16248	0.052848	no
uc001ked.2,uc001kee.2	chr10:88725089-88770106	0.247521	0.0343073	no
FAM35A	chr10:88854951-88952568	-0.53689	0.0182959	no
NUTM2D	chr10:88998151-89126950	-0.814702	0.0668815	no
PAPSS2	chr10:89420711-89507564	0.98025	0.00120996	yes
uc001kfb.3,uc021pvw.1	chr10:89618917-89739002	-0.478434	0.0386768	no
uc001kfr.3,uc001kft.3	chr10:90749874-90776786	0.213491	0.300842	no
IFIT2	chr10:91052050-91069033	-3.94915	0	yes
KIF20B	chr10:91461366-91534700	-2.3304	0	yes
-	chr10:92753401-92771016	4.40947	0.00175166	yes
uc001khi.3	chr10:92922729-93044063	-0.580788	1.78843e-09	yes
HECTD2	chr10:93170095-93274520	-0.891599	0.0103318	yes
TNKS2	chr10:93542620-93625232	-0.346837	0.186515	no
BTAF1	chr10:93683537-93790738	-0.599304	3.61178e-10	yes
KIF11	chr10:94352824-94415224	-2.62027	0	yes
EXOC6	chr10:94590934-94819251	-0.556549	0.0160478	no
-	chr10:94966679-94967776	-0.100459	0.85855	no
SLC35G1	chr10:95653705-95714008	0.614571	0.0912098	no
PLCE1	chr10:95753745-96090466	0.769456	1.60359e-07	yes
TBC1D12	chr10:96162185-96296089	0.340306	0.0279949	no
HELLS	chr10:96305542-96361906	-1.87736	8.17897e-05	yes
CCNJ	chr10:97803158-97820625	-0.083834	0.855676	no
ZNF518A	chr10:97889471-97923517	-0.837061	0.0507546	no
LCOR	chr10:98592016-98746121	0.722885	7.44807e-05	yes
PGAM1	chr10:99187296-99193478	-0.101832	0.731052	no
ZDHHC16	chr10:99205904-99217127	0.204548	0.0483144	no
PI4K2A	chr10:99344101-99436187	-0.127427	0.633807	no
MARVELD1	chr10:99473216-99478308	-0.317549	0.240291	no
ZFYVE27	chr10:99496877-99520664	0.230696	0.155041	no
R3HCC1L	chr10:99894380-100004654	-0.226502	0.4862	no
CNNM1	chr10:101088574-101154087	-1.13303	0.00559592	yes
ENTPD7	chr10:101419220-101611662	-0.691286	0.0269487	no
ABCC2	chr10:101419220-101611662	-0.49392	0.286207	no
LINC00263	chr10:102133332-102148116	-0.38499	0.431691	no
FAM178A	chr10:102672114-102725086	-0.6368	0.0287386	no
SEMA4G	chr10:102729279-102754158	-0.144782	0.689892	no
C10orf2	chr10:102729279-102754158	-1.24398	0.0128976	no
LZTS2	chr10:102758140-102767593	-0.437884	0.102742	no
SFXN3	chr10:102791417-102800998	-0.124233	0.645272	no
KAZALD1	chr10:102819665-102828233	-1.07391	7.10878e-07	yes
uc001kta.3	chr10:103113824-103317071	0.0687732	0.823925	no
DPCD	chr10:103330405-103370343	0.6904	0.0256014	no
PPRC1	chr10:103892786-103910090	-0.441708	0.00289104	yes
NOLC1	chr10:103911932-103923627	-0.938165	0.000669387	yes
GBF1	chr10:104005254-104142830	-0.291588	0.240252	no
uc001kvb.3	chr10:104155431-104162281	-0.214537	0.466986	no
FBXL15	chr10:104178978-104183331	-0.0946888	0.543752	no
TMEM180	chr10:104221169-104236900	-1.60763	5.14573e-05	yes
SUFU	chr10:104263718-104393215	-0.274652	0.373443	no
SFXN2	chr10:104474297-104498946	-0.822662	0.0582558	no
C10orf32-AS3MT	chr10:104629209-104661655	-0.572691	0.0615263	no
CNNM2	chr10:104678074-104680810	-0.320508	0.50414	no
TAF5	chr10:105127723-105150068	-1.07191	0.0097263	yes
PDCD11	chr10:105156402-105222835	-0.168441	0.405613	no
SLK	chr10:105726903-105788966	-0.499803	0.059223	no
SFR1	chr10:105881806-105886143	-0.642826	0.200756	no
GSTO2	chr10:106014467-106059176	-0.471286	0.0514888	no
ADD3	chr10:111705316-111895335	0.2351	0.376069	no
MXI1	chr10:111969242-112047123	-0.20084	0.520802	no
SMC3	chr10:112327448-112364392	-0.606096	0.0255137	no
PDCD4	chr10:112631294-112679152	0.0638104	0.815857	no
SHOC2	chr10:112679300-112773505	-0.0860455	0.731364	no
ADRA2A	chr10:112836757-112840662	-4.7376	0	yes
ACSL5	chr10:114135948-114188138	-4.82491	5.9952e-15	yes
VTI1A	chr10:114190057-114587484	-0.0406677	0.883861	no
TCF7L2	chr10:114709987-114927437	-0.614507	0.00106548	yes
uc001lao.3	chr10:115439425-115490664	-2.07198	0	yes
NHLRC2	chr10:115594483-115676951	-0.104441	0.736807	no
ATRNL1	chr10:116853123-117708496	-3.91468	2.71719e-10	yes
SLC18A2	chr10:119026710-119038941	-0.119076	0.781769	no
FAM45B	chr10:120863577-120897870	0.671777	1.5299e-06	yes
GRK5	chr10:120967934-121215131	-0.401317	0.185541	no
INPP5F	chr10:121578768-121588662	0.261161	0.453576	no
SEC23IP	chr10:121652084-121704170	-0.458687	0.0550748	no
PPAPDC1A	chr10:122263090-122349369	1.99965	3.20264e-09	yes
WDR11	chr10:122610686-122669038	0.111972	0.673219	no
TACC2	chr10:123748688-124014057	0.151448	0.383723	no
LOC399815	chr10:124639843-124658230	-1.97933	0.0202672	no
PSTK	chr10:124713960-124749953	0.104354	0.806177	no
ACADSB	chr10:124768428-124817806	0.143277	0.664261	no
BUB3	chr10:124913759-124924886	-0.772559	0.00371116	yes
LHPP	chr10:126150340-126186981	0.429352	0.356725	no
FAM175B	chr10:126490353-126525239	-0.242846	0.429112	no
C10orf137	chr10:127393858-127452712	-0.430336	0.00547269	yes
BCCIP	chr10:127512103-127523219	-0.238595	0.503503	no
FANK1	chr10:127585107-127700191	0.525454	0.132607	no
DOCK1	chr10:128594022-129250781	-0.187894	0.396068	no
PTPRE	chr10:129705324-129884164	-1.57137	0.012817	no
PPP2R2D	chr10:133747957-133775059	-0.291588	0.33753	no
DPYSL4	chr10:134000413-134019285	2.18517	9.49478e-11	yes
LRRC27	chr10:134145613-134195010	-0.0133722	0.958534	no
PWWP2B	chr10:134210701-134231358	0.00817251	0.985333	no
INPP5A	chr10:134351352-134596984	0.185883	0.529268	no
PRAP1	chr10:135093137-135166187	-0.276283	0.472842	no
uc001lmv.3,uc001lnd.3	chr10:135192740-135237284	0.155517	0.334268	no
CYP2E1	chr10:135340759-135383462	1.20801	0.0284238	no
uc001ifs.1	chr10:854055-977698	-0.38206	0.0261576	no
PITRM1	chr10:3179115-3215033	0.235004	0.385537	no
-	chr10:4242918-4298994	-0.734009	0.0178111	no
LINC00704	chr10:4692343-4699224	-3.28836	7.47568e-07	yes
-	chr10:4787502-4808952	-1.06817	9.9552e-07	yes
uc001ihs.3,uc001iht.3	chr10:5027448-5227150	-3.69837	0	yes
-	chr10:5636950-5639112	-0.213469	0.660201	no
ASB13	chr10:5680819-5708558	-0.632818	0.0148786	no
uc009xie.3,uc010qat.2	chr10:5902926-5931930	-0.546571	0.0540003	no
uc001iiv.3,uc021pmo.1	chr10:5993114-6019624	-4.67384	4.44089e-16	yes
KIN	chr10:7792794-7829990	-0.304354	0.185599	no
USP6NL	chr10:11502508-11653679	-0.334867	0.381534	no
NUDT5	chr10:12171639-12292589	-0.791056	0.00643505	yes
PHYH	chr10:13319795-13341746	-0.608025	0.134936	no
SEPHS1	chr10:13359437-13390298	-0.451656	0.119255	no
BEND7	chr10:13480483-13570583	1.71077	8.88178e-16	yes
FAM107B	chr10:14560558-14645771	-0.406021	0.0437264	no
uc001inb.1,uc001inc.1	chr10:14860309-14887642	-0.648578	0.236283	no
uc001ink.3,uc001inl.3,uc001inn.3,uc009xjh.3	chr10:14919765-15130775	-0.645563	0.0180664	no
NMT2	chr10:15139112-15210710	-0.0731631	0.444888	no
ITGA8	chr10:15555950-15762226	2.01524	0	yes
FAM188A	chr10:15820146-15902726	0.478214	0.100479	no
RSU1	chr10:16792875-16859453	0.126613	0.627118	no
CUBN	chr10:16865964-17171816	-3.31154	0	yes
uc001ios.3,uc001iot.1	chr10:17184927-17279731	-0.0917244	0.797624	no
PTPLA	chr10:17631019-17659417	1.43354	2.37587e-05	yes
NSUN6	chr10:18429605-18944066	-0.426177	0.145214	no
C10orf114	chr10:21781458-21786213	-0.933659	0.0265364	no
DNAJC1	chr10:22045453-22292650	-0.048127	0.876356	no
PIP4K2A	chr10:22823765-23003503	-0.687392	0.0106561	yes
ARHGAP21	chr10:24872537-25012597	0.0275232	0.908257	no
PRTFDC1	chr10:25137292-25242699	-0.741408	0.00935818	yes
ABI1	chr10:26986594-27150016	0.0461361	0.861479	no
ANKRD26	chr10:27283777-27389427	0.0885951	0.627829	no
YME1L1	chr10:27399039-27411770	-0.249265	0.344888	no
ACBD5	chr10:27484142-27531068	0.289492	0.159019	no
MKX	chr10:27961684-28056767	-0.0776207	0.757068	no
ARMC4	chr10:28101096-28295950	1.47469	0	yes
MPP7	chr10:28339922-28591995	0.583163	0.0925945	no
WAC-AS1	chr10:28808845-28912041	-0.0960427	0.644764	no
SVIL	chr10:29746276-30025864	-2.27405	0	yes
KIAA1462	chr10:30301728-30337252	2.11003	1.9277e-10	yes
MTPAP	chr10:30598280-30637819	-0.375019	0.326009	no
ZNF438	chr10:31133564-31321291	-0.521958	0.00549374	yes
-	chr10:31981963-31996440	-1.79769e+308	0.0212281	no
uc001iwg.1,uc001iwh.1,uc001iwi.3	chr10:32556567-32667697	-0.263777	0.0806645	no
PARD3	chr10:34398487-35104253	-0.749899	0	yes
CUL2	chr10:35297478-35378968	-0.41036	0.129814	no
uc001izc.3	chr10:38090362-38147012	-0.339878	0.0828264	no
ZNF25	chr10:38238745-38265459	0.0679132	0.488329	no
ZNF33B	chr10:43084554-43133992	0.0744792	0.840436	no
ZNF239	chr10:44051702-44070066	0.218202	0.214583	no
ZNF32	chr10:44139306-44144239	-0.125687	0.646937	no
RSU1P2	chr10:45604786-45681489	0.175402	0.74345	no
ZFAND4	chr10:46111038-46168251	-0.362288	0.231848	no
AGAP4	chr10:46321049-46344094	-0.726105	0.141992	no
BMS1P1	chr10:46749780-46755074	-0.967681	0.190969	no
SYT15	chr10:46951435-46971578	-1.16945	0.0355757	no
LOC399753	chr10:49218158-49268031	-0.397511	0.277772	no
uc001jgv.3	chr10:49654078-49732181	-0.249737	0.399081	no
VSTM4	chr10:50222332-50323559	0.240681	0.457109	no
PARG	chr10:51026324-51770376	-0.192046	0.249039	no
uc001jiu.3	chr10:51026324-51770376	-0.138908	0.623586	no
SGMS1	chr10:52065344-52384237	0.341476	0.0219768	no
PRKG1-AS1	chr10:54011724-54080358	0.681456	0.0197272	no
-	chr10:54147280-54174445	3.09723	1.47731e-10	yes
BC015429	chr10:54203815-54215069	4.63946	0	yes
ZWINT	chr10:58117198-58121034	-1.76466	1.70457e-07	yes
IPMK	chr10:59951119-60027694	-1.70718	4.62508e-06	yes
TMEM26	chr10:63166400-63213396	-1.79769e+308	0.000177538	yes
RTKN2	chr10:63942793-64240048	-1.55105	0.000987261	yes
EGR2	chr10:64571755-64578927	-1.60012	0.000157185	yes
JMJD1C	chr10:64926983-65226925	-0.27825	0.080381	no
HERC4	chr10:69681655-69834569	-0.356037	0.222833	no
uc021prt.1	chr10:70173820-70231879	-1.2354	8.04727e-08	yes
uc001joi.3,uc001joj.3,uc010qiy.2	chr10:70237765-70287280	0.536613	0.00185719	yes
AIFM2	chr10:71812356-71892690	-0.522642	0.165177	no
PPA1	chr10:71962585-71973628	-0.163594	0.581484	no
uc001jqx.1	chr10:72058728-72142382	-0.599018	0.0427417	no
ASCC1	chr10:73855745-73975867	-0.154045	0.67587	no
DNAJB12	chr10:74092587-74114907	-0.39838	0.153478	no
MICU1	chr10:74127083-74283744	0.0925763	0.73975	no
P4HA1	chr10:74766979-74856832	-0.0762854	0.234132	no
USP54	chr10:75257097-75385761	-0.194235	0.379022	no
AGAP5	chr10:75433924-75492867	-0.419007	0.017068	no
CAMK2G	chr10:75572257-75634349	0.0120694	0.899603	no
COMTD1	chr10:76969911-76995808	-0.334602	0.518253	no
KCNMA1	chr10:78644634-79110519	-0.078571	0.803037	no
DLG5	chr10:79550548-79687654	-0.294757	0.262359	no
uc001kas.1,uc001kbe.2	chr10:81441673-81588746	0.432524	0.316	no
uc001kbq.1,uc001kbu.1	chr10:81892257-81965740	-0.619135	0.000131176	yes
WAPAL	chr10:88195010-88281541	-0.395299	0.00159835	yes
MMRN2	chr10:88695297-88717425	-1.22652	0.02437	no
FAM35A	chr10:88854951-88952568	-1.30553	0.0724852	no
NUTM2A-AS1	chr10:88998151-89126950	0.0410751	0.815492	no
ATAD1	chr10:89508060-89577980	-0.0730119	0.791765	no
KLLN	chr10:89618917-89739002	-0.299214	0.547831	no
PTEN	chr10:89618917-89739002	-1.43206	0.0918391	no
RNLS	chr10:90043858-90344149	1.28844	5.05216e-06	yes
ACTA2	chr10:90702370-90712580	-0.293661	0.473778	no
LIPA	chr10:91171445-91174382	-0.774469	0.233203	no
uc001kgp.2,uc009xtu.2	chr10:91339253-91405329	-0.505762	0.222696	no
FRA10AC1	chr10:95427639-95462329	-0.241418	0.530712	no
NOC3L	chr10:96092585-96122683	-0.331821	0.320382	no
ALDH18A1	chr10:97365685-97416282	-0.235226	0.372485	no
TCTN3	chr10:97423122-97453900	-0.00512564	0.98456	no
ENTPD1-AS1	chr10:97515408-97667904	0.075318	0.772143	no
TLL2	chr10:98133717-98273683	2.95969	1.20329e-07	yes
RRP12	chr10:99116457-99186209	0.393615	0.145987	no
MORN4	chr10:99344101-99436187	0.346804	0.380084	no
uc010qoz.1	chr10:99473216-99478308	-0.20864	0.439796	no
LOXL4	chr10:100007442-100028007	0.811698	0.00768453	yes
PYROXD2	chr10:100143321-100174978	0.363984	0.116528	no
GOT1	chr10:101156625-101190530	0.0268578	0.926351	no
SLC25A28	chr10:101370274-101418994	-1.19232	0.000350662	yes
COX15	chr10:101419220-101611662	0.0760722	0.809082	no
DNMBP	chr10:101635333-101769705	-0.557901	0.0466058	no
ERLIN1	chr10:101909846-101945814	-0.391378	0.0799701	no
CWF19L1	chr10:101992054-102027437	-0.675844	0.00111532	yes
uc001kqw.1	chr10:102032900-102046521	0.390592	0.16965	no
SEC31B	chr10:102246355-102289636	0.281525	0.0627712	no
MRPL43	chr10:102729279-102754158	-0.0095224	0.975201	no
PDZD7	chr10:102782859-102790914	1.08087	0.130413	no
FKSG40	chr10:102819665-102828233	-0.643951	0.202089	no
POLL	chr10:103330405-103370343	0.263581	0.0648598	no
NPM3	chr10:103541081-103543380	-0.541419	0.18073	no
MGEA5	chr10:103544199-103578337	0.157594	0.547404	no
C10orf76	chr10:103605287-103815990	-0.330749	0.206549	no
uc009xxd.1	chr10:104162375-104168844	-1.05043	0.127874	no
NT5C2	chr10:104847773-104953063	0.542677	2.90589e-07	yes
PCGF6	chr10:105062552-105110891	-0.369565	0.374554	no
CALHM2	chr10:105156402-105222835	-0.171597	0.115557	no
OBFC1	chr10:105630593-105678045	-0.0256901	0.942386	no
uc001kyg.3	chr10:106069357-106098444	-0.612797	0.0252538	no
XPNPEP1	chr10:111624523-111683311	-0.065666	0.809857	no
SMNDC1	chr10:112052797-112060418	-0.74456	0.0165753	no
BBIP1	chr10:112631294-112679152	0.0835746	0.840098	no
GPAM	chr10:113909621-113943537	-0.289634	0.120332	no
ZDHHC6	chr10:114190057-114587484	-0.642237	0.00132139	yes
-	chr10:115245008-115251985	3.18882	0.120695	no
uc001law.2	chr10:115594483-115676951	-0.401429	0.310652	no
uc001lbb.1,uc001lbc.1	chr10:115880667-115934364	-0.303638	0.100506	no
GFRA1	chr10:117816435-118032499	-4.74842	0	yes
KIAA1598	chr10:118644292-118765088	-0.824046	1.29816e-05	yes
EMX2OS	chr10:119243544-119304579	-4.5214	0	yes
-	chr10:119351023-119356847	-1.06545	0.385137	no
uc001ldo.2,uc010qss.1	chr10:120065419-120101851	-0.257859	0.23022	no
EIF3A	chr10:120793248-120840731	0.0900798	0.766836	no
SFXN4	chr10:120899484-120925220	-0.563584	0.190596	no
RGS10	chr10:121259338-121303022	-1.10216	0.00166534	yes
uc001lei.1,uc001lej.1,uc001lek.1	chr10:121331093-121361109	-0.202672	0.000131376	yes
uc001ler.2	chr10:121588971-121632462	-0.813491	0.00266733	yes
NSMCE4A	chr10:123716602-123734273	-1.18192	0.00325982	yes
FAM24B-CUZD1	chr10:124591597-124639649	-0.98017	0.00015649	yes
C10orf88	chr10:124690373-124713919	0.26742	0.482185	no
uc001lha.2	chr10:124750321-124768312	-0.463869	0.0263614	no
uc001lhn.3	chr10:125767181-125853206	5.91231	2.22045e-16	yes
OAT	chr10:126085871-126107545	0.0733763	0.779071	no
UROS	chr10:127482871-127511842	0.103981	0.721754	no
DHX32	chr10:127524671-127585065	-0.393811	0.174999	no
ADAM12	chr10:127700977-128077256	-2.76784	0	yes
-	chr10:128101885-128110415	-3.60342	0.000426722	yes
MKI67	chr10:129894923-129924644	-2.84361	0	yes
uc021qav.1	chr10:131633495-131762552	0.397959	0.102622	no
LOC387723	chr10:131862064-131909088	-0.251058	0.517339	no
uc001lkv.1,uc010qut.1	chr10:133779873-133795597	0.263864	0.251553	no
uc001llc.1,uc010quu.1	chr10:134020798-134145383	-0.167523	0.532637	no
uc010qvc.1	chr10:135093137-135166187	0.203303	0.305897	no
-	chr10:849899-851738	0.911583	0.209642	no
-	chr10:1031156-1032016	-1.23628	0.275104	no
-	chr10:4787502-4808952	-1.73125	0.212235	no
-	chr10:4787502-4808952	-3.2453	0.273911	no
-	chr10:4787502-4808952	-0.84231	0.269827	no
-	chr10:4810120-4811552	-2.8107	0.000460176	yes
-	chr10:4813609-4814334	-3.67612	0.0824895	no
-	chr10:8203489-8204180	-0.762061	0.200918	no
-	chr10:13141745-13201584	0.965616	0.202543	no
-	chr10:13141745-13201584	0.0754815	0.922864	no
-	chr10:13141745-13201584	0.502172	0.325603	no
-	chr10:17619332-17619611	-1.52013	0.0541198	no
-	chr10:17619734-17620263	-0.64801	0.275432	no
-	chr10:17762020-17762287	3.00434	0.143313	no
-	chr10:17763989-17764328	1.84004	0.143178	no
-	chr10:17764449-17765291	0.856498	0.250291	no
-	chr10:18429605-18944066	-0.993547	0.390447	no
-	chr10:20575645-20576426	-0.713167	0.50837	no
-	chr10:20576935-20577900	-1.96477	0.0584082	no
-	chr10:21776209-21777059	-1.79769e+308	0.00983853	yes
-	chr10:22514640-22514968	-1.62576	0.00360126	yes
-	chr10:23414629-23415482	-0.963651	0.237332	no
-	chr10:23425807-23426682	0.0551894	0.832986	no
-	chr10:25012672-25013537	-0.546775	0.571422	no
-	chr10:27638628-27638893	-0.280085	0.759298	no
-	chr10:27961684-28056767	-0.810201	0.119052	no
-	chr10:30412550-30413385	1.29014	0.180229	no
-	chr10:30486105-30486826	2.54963	0.0830528	no
-	chr10:30592756-30594030	-0.525742	0.516718	no
-	chr10:32047975-32049077	-0.906875	0.227657	no
-	chr10:32217947-32219456	-1.28813	0.136347	no
-	chr10:32391422-32392020	-0.417487	0.229986	no
-	chr10:32400596-32400705	-0.162481	0.776352	no
-	chr10:32477202-32477710	-0.00631528	0.98105	no
-	chr10:33249917-33370918	-1.29202	0.108852	no
-	chr10:33624530-33625892	-0.475063	0.484228	no
-	chr10:33626038-33627499	-0.154563	0.814084	no
-	chr10:33627878-33628708	-0.741088	0.373013	no
-	chr10:33630326-33630755	2.12706	0.155702	no
-	chr10:33651864-33652793	-1.45338	0.216031	no
-	chr10:33653510-33654735	-1.93709	0.0222352	no
-	chr10:36810775-36813339	-1.16703	4.80985e-05	yes
-	chr10:37233052-37233504	0.282311	0.724329	no
-	chr10:37284169-37284473	-1.53353	0.00775629	yes
-	chr10:37626362-37627000	-0.284324	0.681834	no
-	chr10:38368981-38369697	-0.204812	0.653847	no
-	chr10:38637559-38638546	0.476717	0.353039	no
-	chr10:38638705-38639512	0.25575	0.551191	no
-	chr10:38639643-38640187	0.271993	0.535176	no
-	chr10:43062112-43063080	-0.32185	0.476916	no
-	chr10:44100131-44101384	0.400311	0.156622	no
-	chr10:44910042-44910147	-3.01747	0.146214	no
-	chr10:44983779-44983970	0.804843	0.292657	no
-	chr10:46971647-46972843	0.110686	0.868819	no
-	chr10:48588189-48589089	-3.39162	0.0995938	no
-	chr10:48922337-48922761	-1.54984	0.243023	no
-	chr10:49218158-49268031	-0.92925	0.309843	no
-	chr10:50639169-50640833	1.53834	0.05625	no
-	chr10:50643079-50649270	1.65214	0.00178835	yes
-	chr10:50649543-50655455	1.28207	0.0137516	no
-	chr10:51026324-51770376	-2.25976	0.0712649	no
-	chr10:51026324-51770376	-1.44265	0.143785	no
-	chr10:51026324-51770376	-1.99587	0.141692	no
-	chr10:52024646-52027104	0.0891047	0.73418	no
-	chr10:52426376-52426620	1.24306	0.266968	no
-	chr10:52486794-52487569	0.188787	0.768526	no
-	chr10:52521072-52521600	1.54417	0.148052	no
-	chr10:52522110-52522803	-0.132674	0.871908	no
-	chr10:54084944-54085770	0.265642	0.756445	no
-	chr10:54147280-54174445	4.07918	0.0405878	no
-	chr10:54380171-54380698	2.39105	0.0887349	no
-	chr10:58113384-58114856	-2.30521	0.0029531	yes
-	chr10:60897286-60897781	0.648962	0.435543	no
-	chr10:65662134-65663029	-0.0755502	0.814721	no
-	chr10:65929583-65930661	-2.3114	6.87048e-05	yes
-	chr10:66929262-66929371	0.822329	0.161722	no
-	chr10:66929520-66929627	0.661298	0.369555	no
-	chr10:69975469-69980431	-0.216405	0.681236	no
-	chr10:69980525-69983326	-0.593642	0.25502	no
-	chr10:70027053-70027821	1.13831	0.255455	no
-	chr10:70038870-70039093	0.981188	0.238224	no
-	chr10:70304115-70304648	-0.0897166	0.822863	no
-	chr10:71192771-71193120	-0.466643	0.492152	no
-	chr10:72149127-72150291	-0.724665	0.150225	no
-	chr10:75386973-75387427	-2.60949	0.107143	no
-	chr10:75493516-75494367	-0.145652	0.839795	no
-	chr10:75495242-75496472	0.283792	0.705299	no
-	chr10:75540415-75541358	-1.77598	0.0582986	no
-	chr10:76471696-76473946	0.736362	0.224892	no
-	chr10:76849135-76849391	-0.209574	0.787126	no
-	chr10:79492767-79494115	-1.48066	0.00457128	yes
-	chr10:81421702-81422990	-0.552754	0.418516	no
-	chr10:81440292-81441190	0.400793	0.593453	no
-	chr10:81599454-81600588	-0.440661	0.548679	no
-	chr10:81651994-81652783	0.324881	0.632149	no
-	chr10:82896300-82896707	-0.841442	0.236678	no
-	chr10:88509624-88511480	-0.414829	0.502936	no
-	chr10:88689886-88690969	0.534679	0.44329	no
-	chr10:88691034-88692614	1.04778	0.0802457	no
-	chr10:88801322-88801789	-0.782266	0.461641	no
-	chr10:88802003-88802546	-0.0916625	0.920573	no
-	chr10:89418298-89419185	0.879271	0.380003	no
-	chr10:90898832-90899115	0.158416	0.751177	no
-	chr10:91738415-91738749	0.0759998	0.86192	no
-	chr10:92720162-92721352	4.44796	0.00415914	yes
-	chr10:92813227-92813788	-0.546181	0.500033	no
-	chr10:93379091-93380122	-1.75354	0.0402101	no
-	chr10:93381013-93381761	-1.44742	0.174239	no
-	chr10:94428644-94429341	-0.122001	0.796331	no
-	chr10:94443565-94447236	-3.03663	8.57003e-06	yes
-	chr10:94447292-94449529	-1.86666	0.00109276	yes
-	chr10:94968675-94968916	-0.112849	0.823314	no
-	chr10:94969218-94969442	-0.305892	0.456354	no
-	chr10:96366039-96367862	-1.15559	0.165134	no
-	chr10:96368850-96370278	-2.26151	0.0124028	yes
-	chr10:96370347-96373638	-2.02955	0.000437732	yes
-	chr10:97927303-97928088	-0.775218	0.448319	no
-	chr10:97949164-97949409	-0.600599	0.350664	no
-	chr10:98510020-98510690	-0.158525	0.660894	no
-	chr10:98590436-98591705	0.621293	0.37431	no
-	chr10:98749484-98755690	0.529511	0.225195	no
-	chr10:102727940-102729158	-0.666232	0.360387	no
-	chr10:104605582-104605785	-0.293372	0.652534	no
-	chr10:104953243-104954886	-0.0579682	0.923649	no
-	chr10:105623801-105624212	-1.36604	0.278919	no
-	chr10:105625279-105626576	-0.717009	0.353333	no
-	chr10:105626987-105627532	-1.54124	0.12727	no
-	chr10:107446054-107446609	0.0549231	0.859982	no
-	chr10:111421509-111421804	1.2706	0.146159	no
-	chr10:111440199-111440781	-0.0832668	0.886904	no
-	chr10:112256952-112257481	-0.141242	0.856925	no
-	chr10:115242291-115244958	1.81654	0.0129164	no
-	chr10:119237859-119238557	-1.79769e+308	0.00395452	yes
-	chr10:119238881-119240576	-1.79769e+308	0.000562431	yes
-	chr10:120403356-120403730	0.188523	0.713252	no
-	chr10:120631524-120631917	-0.161107	0.708096	no
-	chr10:120691601-120691719	1.41536	0.0623253	no
-	chr10:120692209-120692792	0.433185	0.178504	no
-	chr10:121252433-121253106	-2.69475	0.210857	no
-	chr10:121254252-121254844	-1.55306	0.11391	no
-	chr10:121380700-121381182	-1.1309	0.10241	no
-	chr10:121756924-121757195	-0.343267	0.504686	no
-	chr10:122892630-122892881	0.17627	0.680791	no
-	chr10:123710853-123712110	3.62613	0.0734552	no
-	chr10:126855231-126855399	0.749215	0.264199	no
-	chr10:128101366-128101803	-1.79769e+308	0.0248026	no
-	chr10:128588195-128588923	-0.246375	0.765226	no
-	chr10:128589649-128591194	0.354598	0.616838	no
-	chr10:128592580-128593632	-0.169434	0.837143	no
-	chr10:134333571-134337529	0.948309	0.102132	no
-	chr10:135071136-135071773	2.54836	0.0819791	no
PSMD13	chr11:236807-252984	-0.255309	0.330944	no
ATHL1	chr11:289117-295688	-0.940906	4.13578e-11	yes
uc001lox.4,uc001loy.4	chr11:307987-315272	-4.0688	0	yes
B4GALNT4	chr11:369794-382117	-2.48133	3.91224e-07	yes
PKP3	chr11:392598-404908	-0.00518971	0.990142	no
PTDSS2	chr11:450060-491410	0.273568	0.158468	no
-	chr11:509593-514688	-0.527976	0.259303	no
LRRC56	chr11:537521-560779	-0.212058	0.462676	no
RASSF7	chr11:560963-564025	1.22551	1.10355e-07	yes
PHRF1	chr11:573826-612222	-0.198918	0.341643	no
EPS8L2	chr11:644224-727727	0.570818	0.0022179	yes
-	chr11:777599-784438	-0.0800757	0.874075	no
PNPLA2	chr11:818891-825571	0.44403	0.0938516	no
CD151	chr11:832737-847562	1.00613	0	yes
AP2A2	chr11:991999-1012245	-0.199088	0.35809	no
TSSC4	chr11:2423224-2425110	0.125222	0.69	no
SLC22A18	chr11:2923414-2946476	-0.185722	0.33943	no
uc001lxw.4,uc010qxs.1	chr11:3402190-3432209	-4.34395	3.02216e-11	yes
uc010qxw.2	chr11:3696239-3847582	-0.263396	0.0454272	no
STIM1	chr11:3876880-4114440	0.884992	0.000765815	yes
RRM1	chr11:4115923-4160151	-0.758984	0.00543929	yes
TRIM6-TRIM34	chr11:5269501-5667011	-1.76809	0	yes
TRIM22	chr11:5710816-5732093	-0.0555466	0.779408	no
SMPD1	chr11:6411336-6440300	0.0840074	0.769778	no
DNHD1	chr11:6503270-6588557	-0.669562	0.0481477	no
ILK	chr11:6624963-6633475	0.298079	0.27258	no
ZNF215	chr11:6947653-6979331	-0.419393	0.137936	no
uc001mfj.4	chr11:7597997-7674991	1.31512	1.32618e-10	yes
TUB	chr11:8102742-8190590	1.02288	0.00101155	yes
RPL27A	chr11:8633393-8711419	0.0760994	0.728127	no
AKIP1	chr11:8932690-8941626	0.086046	0.765384	no
-	chr11:8987489-8989790	-0.839062	0.222102	no
IPO7	chr11:9406137-9469674	-0.0146609	0.956387	no
ZNF143	chr11:9482501-9550071	-0.161992	0.536876	no
WEE1	chr11:9597087-9611365	-0.796026	0.00955754	yes
USP47	chr11:11862969-12031316	-0.196211	0.467	no
uc001mki.3	chr11:12397878-12558132	0.791888	2.35918e-06	yes
TEAD1	chr11:12695673-12966451	0.556849	1.16871e-10	yes
uc001mko.3,uc001mkr.3,uc001mkt.3	chr11:13299323-13484838	-0.439196	0.0789376	no
SPON1	chr11:13984183-14386052	0.141253	0.759763	no
NUCB2	chr11:17298269-17371521	-0.611907	0.00690744	yes
NCR3LG1	chr11:17375795-17403200	-1.02244	0.0213036	no
-	chr11:18210541-18210937	0.813862	0.0798992	no
LDHA	chr11:18415935-18429765	0.90883	0.00173255	yes
LDHC	chr11:18433852-18472793	-1.79769e+308	0.00397118	yes
SPTY2D1-AS1	chr11:18610340-18656330	0.0157136	0.984925	no
IGSF22	chr11:18727952-18747777	-2.32515	0.0025175	yes
PRMT3	chr11:20409075-20530879	-0.460365	0.26472	no
ANO3	chr11:26210357-26684958	1.5436	0	yes
FIBIN	chr11:27013886-27019301	-1.79769e+308	0.00206588	yes
BDNF-AS	chr11:27528398-27719718	1.03768	0.00743748	yes
METTL15	chr11:28129797-28156210	0.779992	0.254724	no
ARL14EP	chr11:30344575-30360033	0.0553885	0.85329	no
uc001mtb.3,uc001mtc.3	chr11:31531296-31806570	-0.0611324	0.833527	no
RCN1	chr11:32112403-32127272	-0.807515	2.86162e-07	yes
uc001mtu.3	chr11:32605360-32622235	-0.125635	0.644667	no
QSER1	chr11:32914752-33001814	-0.321365	0.0404112	no
DEPDC7	chr11:33049985-33055128	-1.07358	0.0196648	no
uc001mud.3,uc009yju.3,uc010rei.2	chr11:33060683-33101861	0.717947	1.87994e-07	yes
KIAA1549L	chr11:33398039-33695646	0.232957	0.249803	no
CAPRIN1	chr11:34074527-34120607	-0.291778	0.27854	no
-	chr11:34169099-34171518	-0.0966892	0.89683	no
CAT	chr11:34460471-34493607	0.123078	0.65424	no
CD44	chr11:35160416-35253951	-0.678509	0.0424191	no
FJX1	chr11:35639915-35642745	0.395523	0.244486	no
TRIM44	chr11:35684149-35832623	-0.212879	0.424917	no
uc001mwk.1,uc010rey.1,uc010rez.1	chr11:35965611-36253740	-0.667365	0.0974953	no
uc010rfe.1	chr11:36616033-36681188	-0.0913963	0.767051	no
API5	chr11:43333504-43366080	-0.337185	0.000442582	yes
TTC17	chr11:43380434-43516483	-0.474624	0.078234	no
HSD17B12	chr11:43600702-43878169	0.73378	0.00293532	yes
ALKBH3	chr11:43902356-43941825	-0.105797	0.62867	no
uc001mxz.3,uc001mya.3	chr11:44117098-44268774	-0.327696	0.148895	no
-	chr11:44360836-44492962	1.79769e+308	5.82216e-17	yes
uc001myo.3	chr11:45168401-45236295	-0.464414	0.177369	no
CRY2	chr11:45868956-45904799	-0.460307	0.000372607	yes
MAPK8IP1	chr11:45907046-45928016	0.0190124	0.93745	no
uc021qik.1,uc021qil.1	chr11:46299193-46342972	-1.79841	0	yes
DGKZ	chr11:46366816-46402104	0.264355	0.337693	no
uc001nco.3	chr11:46402329-46405375	-1.56466	1.09685e-07	yes
uc010rgx.2	chr11:46958250-47208010	-0.00766459	0.968594	no
DDB2	chr11:47235906-47287781	1.4265	2.55112e-06	yes
NR1H3	chr11:47235906-47287781	-0.683695	0.240818	no
SLC39A13	chr11:47430045-47438239	0.12787	0.635956	no
NDUFS3	chr11:47586981-47603400	0.0741674	0.844604	no
PTPRJ	chr11:48157242-48192394	0.228199	0.458864	no
SERPING1	chr11:57365026-57382326	-0.611193	0.0379383	no
AK096335	chr11:57405848-57420905	0.65175	0.3126	no
CLP1	chr11:57425215-57429337	-0.110398	0.779974	no
ZDHHC5	chr11:57448950-57468659	-0.251177	0.34079	no
DTX4	chr11:58939683-58980494	3.06611	2.57396e-10	yes
STX3	chr11:59522344-59573355	-0.889934	0.00794812	yes
TMEM132A	chr11:60691912-60720060	-1.35214	4.50541e-07	yes
DAK	chr11:61066918-61129878	-0.321419	0.0347024	no
TMEM216	chr11:61159831-61166567	-0.509765	0.250329	no
SDHAF2	chr11:61204240-61214239	-0.377224	0.229651	no
-	chr11:61236015-61241064	-0.416762	0.435009	no
DAGLA	chr11:61447904-61514474	0.231382	0.238131	no
FADS2	chr11:61615786-61634825	-1.47618	9.4532e-07	yes
BEST1	chr11:61721719-61735910	-1.94271	0.000141871	yes
ROM1	chr11:62360646-62382592	-0.494228	0.408764	no
TTC9C	chr11:62495583-62507762	-0.463659	0.150403	no
POLR2G	chr11:62529007-62534187	-0.214933	0.517155	no
TAF6L	chr11:62538604-62573469	-0.526739	0.0658809	no
SLC3A2	chr11:62623483-62656355	-0.00038276	0.998891	no
C11orf84	chr11:63580904-63595190	-0.362216	0.0276915	no
MARK2	chr11:63606237-63678494	-0.252182	0.0115393	yes
OTUB1	chr11:63754313-63933596	0.0790684	0.774465	no
STIP1	chr11:63953586-63972020	-0.225459	0.401254	no
FERMT3	chr11:63974151-64001753	-0.156425	0.320861	no
FKBP2	chr11:64008412-64017020	0.218865	0.202567	no
PLCB3	chr11:64018994-64036924	0.379815	0.150384	no
GPR137	chr11:64051810-64056972	0.154462	0.431562	no
ESRRA	chr11:64072905-64089295	0.177364	0.22544	no
CCDC88B	chr11:64107689-64125006	-1.12276	0.0662939	no
RPS6KA4	chr11:64126624-64139687	-0.00313442	0.988115	no
ARL2-SNX15	chr11:64781584-64808044	-0.111804	0.683084	no
SAC3D1	chr11:64808375-64826014	-0.563213	0.138067	no
MRPL49	chr11:64889290-64902155	-0.196257	0.485868	no
CAPN1	chr11:64947351-64979477	0.313772	0.268977	no
POLA2	chr11:65029413-65066109	-0.985168	0.00306769	yes
CDC42EP2	chr11:65082288-65094527	-0.785994	3.36402e-06	yes
DPF2	chr11:65101172-65121648	-0.552627	0.0160277	no
NEAT1	chr11:65184186-65212992	-0.601065	0.0703627	no
-	chr11:65222568-65235968	-0.00642357	0.980344	no
SCYL1	chr11:65292547-65326253	-0.0789138	0.771546	no
SSSCA1	chr11:65336716-65341669	0.0084125	0.960979	no
uc001ofb.2,uc010rom.1	chr11:65405565-65430443	-0.819362	0.00525905	yes
-	chr11:65433612-65439168	0.708251	0.318587	no
KAT5	chr11:65479472-65488409	-0.380595	0.202719	no
MUS81	chr11:65627818-65641096	0.236292	0.36793	no
SART1	chr11:65729159-65747607	-0.241693	0.359686	no
BANF1	chr11:65769549-65771617	-0.136627	0.535318	no
CST6	chr11:65779461-65780976	1.82765	0.000691799	yes
SF3B2	chr11:65783312-65836385	-0.298094	0.196065	no
PACS1	chr11:65960005-66012218	0.24077	0.367863	no
KLC2	chr11:66025090-66035395	0.739465	0.00741661	yes
uc001ohi.1	chr11:66045695-66055380	-0.199307	0.601624	no
SLC29A2	chr11:66129991-66139645	1.55916	0.0898823	no
-	chr11:66176810-66184522	0.158	0.800534	no
uc001oic.4,uc001oid.4	chr11:66234335-66301127	0.126115	0.428065	no
uc001oif.1,uc001oii.1	chr11:66234335-66301127	0.0581839	0.769737	no
CCS	chr11:66360643-66373490	0.0445422	0.897851	no
RBM4	chr11:66406223-66413944	-0.240612	0.119965	no
C11orf80	chr11:66512206-66614003	-0.202389	0.00944533	yes
LRFN4	chr11:66623890-66627946	-0.629237	0.0419141	no
KDM2A	chr11:66885788-67025553	-0.475476	0.0725189	no
ANKRD13D	chr11:67056761-67069955	0.19631	0.547833	no
SSH3	chr11:67070918-67080078	0.0920532	0.460906	no
LOC100130987	chr11:67085309-67098520	1.02708	0.172838	no
uc001okm.3	chr11:67118048-67121472	0.134437	0.734897	no
RAD9A	chr11:67159422-67167405	-0.270263	0.336393	no
RPS6KB2	chr11:67195934-67202879	0.180423	0.539739	no
NDUFV1	chr11:67374322-67380012	-0.00107557	0.993858	no
ALDH3B1	chr11:67777722-67796743	0.0996131	0.715914	no
TCIRG1	chr11:67806391-67888858	-0.188825	8.02358e-10	yes
uc009ysg.3	chr11:68080089-68214448	-0.199502	0.462286	no
IGHMBP2	chr11:68671225-68708069	-0.0426428	0.768311	no
TPCN2	chr11:68816338-68903604	-0.0633093	0.465009	no
MYEOV	chr11:69066259-69187240	1.35696	2.5346e-06	yes
uc001opj.3,uc010rql.1	chr11:69924407-70035652	4.03294	5.41502e-06	yes
PPFIA1	chr11:70116805-70230638	-0.0315338	0.905867	no
CTTN	chr11:70244611-70282690	0.225922	0.43594	no
-	chr11:71159625-71163199	-0.174439	0.774501	no
NADSYN1	chr11:71164216-71232711	0.0389831	0.852402	no
uc001oqv.4,uc001oqw.4,uc009yss.3	chr11:71498505-71517177	-0.0455273	0.853181	no
RNF121	chr11:71639767-71708643	-0.16383	0.612161	no
FOLR3	chr11:71825911-71888848	1.40834	0.00130422	yes
INPPL1	chr11:71934916-71950188	0.36399	0.00437939	yes
-	chr11:71991007-71991838	-0.508409	0.273038	no
ARAP1	chr11:72504402-72505258	0.0462211	0.946429	no
ATG16L2	chr11:72531009-72853143	-1.55542	1.10128e-06	yes
ARHGEF17	chr11:73019300-73080425	0.40842	0.146206	no
RELT	chr11:73087404-73108519	-0.231709	0.558753	no
MRPL48	chr11:73498916-73575656	-0.193961	0.448357	no
uc001oul.1	chr11:73588032-73638779	-0.0939164	0.78623	no
uc001ouw.3	chr11:73882367-73965748	-0.0477483	0.855472	no
uc001owh.3	chr11:75110561-75116733	-0.254078	0.34773	no
SERPINH1	chr11:75278826-75280475	-1.11623	0.000130507	yes
UVRAG	chr11:75526211-75855282	-0.179675	0.275097	no
C11orf30	chr11:76155288-76263931	-0.450346	8.99947e-13	yes
ACER3	chr11:76571916-76735089	-0.353412	0.0359998	no
AQP11	chr11:77300435-77321505	-0.268881	0.628663	no
AAMDC	chr11:77532147-77583398	0.435891	0.224911	no
-	chr11:77801456-77810277	4.57128	0.000304765	yes
KCTD21	chr11:77852552-77886879	0.517706	0.232515	no
USP35	chr11:77899857-78075113	0.615036	0.00944513	yes
C11orf82	chr11:82612736-82645701	-2.81726	3.53668e-11	yes
LOC100506233	chr11:82783107-82802307	-0.369253	0.299903	no
PCF11	chr11:82868136-82897317	-0.879981	2.07834e-13	yes
ANKRD42	chr11:82904522-82973278	0.536629	0.0201951	no
uc001pao.3	chr11:85339621-85347731	-0.188123	0.587319	no
EED	chr11:85955624-85989785	-0.307587	0.254357	no
C11orf73	chr11:86013252-86056985	0.125388	0.600204	no
CCDC81	chr11:86085777-86134191	3.54313	3.70215e-12	yes
uc001pcc.1,uc010rts.1	chr11:86511134-86724104	2.21705	1.07026e-10	yes
KIAA1731	chr11:93394798-93474675	-0.932826	3.10862e-15	yes
C11orf54	chr11:93474764-93500164	0.00112976	0.99737	no
PANX1	chr11:93861940-93933133	0.131306	0.595107	no
ANKRD49	chr11:94227152-94233034	-0.490908	0.0486362	no
uc001pfa.3,uc009ywk.2	chr11:94277005-94354587	-0.583994	0.00590422	yes
AMOTL1	chr11:94474122-94609999	-0.494029	0.0652761	no
SRSF8	chr11:94800048-94804916	-0.149039	0.646632	no
uc009ywu.3,uc021qpa.1	chr11:96123152-96126727	-0.577274	0.01559	no
ARHGAP42	chr11:100558060-100862374	0.0119349	0.981813	no
KIAA1377	chr11:101785168-101871793	-0.151507	0.394018	no
C11orf70	chr11:101918138-101955291	0.168025	0.586373	no
uc010rur.2	chr11:102217187-102249401	0.0991931	0.520937	no
WTAPP1	chr11:102641232-102707497	-2.16371	2.98575e-05	yes
DYNC2H1	chr11:102980159-103350591	-1.20431	4.05128e-07	yes
MIR4693	chr11:103489529-103744927	-3.70078	2.93453e-07	yes
-	chr11:103489529-103744927	-3.28557	0.183256	no
PDGFD	chr11:103777913-104035084	-0.811821	0.220817	no
ELMOD1	chr11:107461816-107537505	-1.4959	0.0251713	no
CUL5	chr11:107880392-107978493	-0.0687635	0.806125	no
[truncated: 10,755 more rows]

## Sheet: A-2
	A-2: Normal Vehicle vs. Normal Treatment
Gene	Locus	log2(fold_change)	p_value	significant
LOC100133331	chr1:232622-465306	-0.212273	0.71328	no
M37726	chr1:564459-570306	-0.169147	0.612092	no
uc001abr.1	chr1:761585-793059	-0.0145551	0.945253	no
-	chr1:840148-843204	0.118406	0.83182	no
uc001abw.1,uc010nxy.1	chr1:845569-894679	0.46687	0.0208544	no
uc001aca.2,uc001acd.3	chr1:894745-911597	0.181649	0.00432185	no
AGRN	chr1:977148-991499	0.0521113	0.878718	no
-	chr1:1209402-1214771	-0.284362	0.620072	no
SCNN1D	chr1:1215815-1227409	-0.434435	0.11036	no
uc001aed.3,uc010nyi.2	chr1:1227749-1251089	0.154962	0.455927	no
GLTPD1	chr1:1260142-1264276	0.0412249	0.900194	no
uc001afm.3,uc009vkd.3	chr1:1321089-1346006	0.0102409	0.966536	no
ATAD3B	chr1:1407163-1444689	0.240781	0.146146	no
ATAD3A	chr1:1447522-1470067	0.255837	0.401367	no
uc001ahx.1	chr1:1570660-1677864	-0.0901779	0.765265	no
CALML6	chr1:1847332-1848733	1.39023	0.16514	no
PRKCZ	chr1:1981908-2139172	-0.0198948	0.970889	no
SKI	chr1:2159989-2241653	0.0785232	0.803102	no
-	chr1:2247664-2250560	0.623741	0.457805	no
RER1	chr1:2323213-2344010	-0.158253	0.283414	no
TNFRSF14	chr1:2487236-2495267	0.152485	0.464852	no
SMIM1	chr1:3689298-3692655	-0.828781	0.354644	no
DFFB	chr1:3728644-3801993	-0.219589	0.344198	no
AJAP1	chr1:4714774-4843851	-0.0484228	0.938903	no
RNF207	chr1:6266188-6281359	0.220844	0.323491	no
ZBTB48	chr1:6640055-6649340	0.0118062	0.971842	no
THAP3	chr1:6684924-6761966	0.239369	0.674834	no
CAMTA1	chr1:6845383-6948261	-0.0273135	0.926475	no
PARK7	chr1:8021681-8046059	-0.0516891	0.866352	no
SLC45A1	chr1:8378173-8404228	-0.320673	0.357486	no
-	chr1:9243667-9251979	0.763908	0.451687	no
H6PD	chr1:9294811-9331394	-0.0397236	0.718772	no
SPSB1	chr1:9376235-9429590	0.220197	0.532313	no
SLC25A33	chr1:9599514-9642996	0.00761982	0.984312	no
TMEM201	chr1:9648931-9674936	0.251025	0.592661	no
PIK3CD	chr1:9711789-9884550	0.0507914	0.663263	no
NMNAT1	chr1:10028469-10045785	0.0540863	0.886589	no
UBE4B	chr1:10093040-10241296	0.00588365	0.984405	no
KIF1B	chr1:10270596-10441661	0.0414837	0.851016	no
PEX14	chr1:10535002-10690815	0.072216	0.788666	no
TARDBP	chr1:11072576-11090572	-0.00695412	0.982277	no
UBIAD1	chr1:11333254-11356127	0.0225745	0.964487	no
FBXO44	chr1:11714913-11723384	-0.421688	0.259613	no
FBXO6	chr1:11724387-11734409	-0.034709	0.933593	no
uc001asv.3,uc001asw.3	chr1:11796141-11813080	0.0206187	0.929603	no
uc001ate.4	chr1:11866185-11903201	-0.0432017	0.814433	no
MFN2	chr1:12040237-12073572	-0.0427436	0.893545	no
TNFRSF1B	chr1:12227059-12269277	0.616059	0.135924	no
PDPN	chr1:13910761-13944452	0.170554	0.733016	no
PRDM2	chr1:14026734-14151574	0.0105492	0.905688	no
KAZN	chr1:15250624-15394651	0.170053	0.622375	no
TMEM51	chr1:15479027-15546974	0.300777	0.53355	no
EFHD2	chr1:15736372-15756839	0.103233	0.729503	no
DDI2	chr1:15943929-15995537	0.0217036	0.941891	no
PLEKHM2	chr1:16010826-16061361	0.0529405	0.864795	no
NECAP2	chr1:16767166-16787383	0.0291835	0.923629	no
CROCCP3	chr1:16788427-16819196	-0.512177	0.568528	no
MST1P2	chr1:16972068-16976375	0.555267	0.269112	no
CROCC	chr1:17240577-17299603	0.265217	0.00350795	no
ARHGEF10L	chr1:17866275-18024370	0.00861418	0.959647	no
MRTO4	chr1:19540835-19590661	0.128768	0.675187	no
uc001bby.3,uc021ohq.1	chr1:19619621-19660921	-0.00621682	0.981389	no
uc001bck.2	chr1:19969722-19985859	0.128822	0.812825	no
OTUD3	chr1:20208887-20239515	-0.209822	0.534274	no
CDA	chr1:20915443-20945400	-0.254935	0.565581	no
PINK1	chr1:20959947-20988037	0.0787115	0.801691	no
BC127868	chr1:21761009-21763079	-0.513949	0.527567	no
uc001bes.3	chr1:21766622-21811393	-0.0586409	0.693016	no
LINC00339	chr1:22351992-22357715	0.141818	0.532398	no
CDC42	chr1:22379119-22419443	-0.0670645	0.830847	no
ZBTB40	chr1:22778343-22857650	0.0966205	0.733507	no
EPHB2	chr1:23037330-23241823	0.395095	0.379039	no
E2F2	chr1:23832919-23857721	-0.962322	0.376283	no
NIPAL3	chr1:24742244-24792864	0.126387	0.709531	no
SRRM1	chr1:24968998-24999833	-0.00719294	0.941343	no
CLIC4	chr1:25071759-25170815	-0.152973	0.715904	no
RUNX3	chr1:25226001-25291612	0.0798822	0.83745	no
RHCE	chr1:25686854-25726050	0.112137	0.76432	no
TMEM57	chr1:25757387-25826698	0.0399433	0.90269	no
LDLRAP1	chr1:25870075-25895381	-0.183112	0.579617	no
uc001bkm.2,uc009vry.1	chr1:25943310-26112516	-0.220905	0.613037	no
uc001bkq.4,uc001bkr.4	chr1:26145998-26163290	-0.257347	0.223477	no
EXTL1	chr1:26348270-26362954	-0.165516	0.782581	no
RPS6KA1	chr1:26856248-26901520	-0.0808026	0.842988	no
ARID1A	chr1:27021295-27108601	0.142706	0.637209	no
PIGV	chr1:27113716-27124946	-0.0598104	0.766527	no
ZDHHC18	chr1:27158508-27182240	0.111574	0.720389	no
TRNP1	chr1:27320166-27327377	-0.0344718	0.92357	no
uc009vst.2	chr1:27561006-27635110	0.0456855	0.878577	no
PPP1R8	chr1:28157251-28178183	-0.122717	0.709274	no
THEMIS2	chr1:28199050-28213253	0.597968	0.185311	no
XKR8	chr1:28286244-28294604	0.144027	0.690546	no
SESN2	chr1:28585962-28609002	-0.140615	0.702447	no
MED18	chr1:28655512-28662478	-0.0523944	0.893435	no
PHACTR4	chr1:28696092-28826942	0.207258	0.217451	no
RCC1	chr1:28832454-28865708	0.152308	0.5264	no
uc001bqh.3,uc001bqi.3	chr1:28879528-28908373	0.229917	0.43078	no
uc001bqu.3,uc001bqv.3	chr1:28918711-28923107	0.282185	0.306728	no
YTHDF2	chr1:29063132-29096287	-0.177829	0.609229	no
EPB41	chr1:29213525-29451478	-0.356058	0.258178	no
PTPRU	chr1:29563027-29653325	0.360395	0.0176615	no
ZCCHC17	chr1:31769814-31846251	-0.116454	0.722437	no
SERINC2	chr1:31882411-31899166	-0.268657	0.372785	no
TINAGL1	chr1:32042085-32051869	0.13253	0.668195	no
uc001buc.1	chr1:32479490-32526450	0.109879	0.716508	no
TMEM39B	chr1:32538502-32568467	0.211166	0.517062	no
KPNA6	chr1:32573888-32642221	-0.0721821	0.8125	no
TXLNA	chr1:32645665-32663886	0.060422	0.845845	no
uc001bul.1,uc009vua.2	chr1:32665888-32674288	0.015214	0.962056	no
EIF3I	chr1:32687182-32710658	0.0368892	0.910087	no
HDAC1	chr1:32757490-32801834	-0.0874782	0.784549	no
uc001bvk.3,uc001bvm.3	chr1:32930657-33071542	0.0419335	0.92601	no
KIAA1522	chr1:33207430-33324476	0.145051	0.6769	no
uc001bvz.3	chr1:33207430-33324476	0.0219277	0.838023	no
ADC	chr1:33546713-33586131	-0.142529	0.563088	no
ZNF362	chr1:33722058-33766321	0.131202	0.672111	no
uc001bym.3,uc001byn.3,uc001byo.3	chr1:35544971-35582435	0.0405249	0.869928	no
ZMYM4	chr1:35734691-35887545	-0.0725557	0.791327	no
NCDN	chr1:36024076-36032419	-0.0113949	0.970042	no
AGO4	chr1:36273267-36323490	0.253885	0.331528	no
AGO1	chr1:36348809-36395273	-0.0705142	0.811085	no
AGO3	chr1:36395708-36522444	0.0593939	0.802045	no
THRAP3	chr1:36690016-36770960	-0.0272349	0.730094	no
SH3D21	chr1:36771993-36795395	-0.0249314	0.930091	no
ZC3H12A	chr1:37940118-37949978	-0.226586	0.515516	no
GJA9-MYCBP	chr1:39303865-39407531	-2.07359	0.267495	no
AKIRIN1	chr1:39456915-39471737	-0.121096	0.684058	no
uc021ols.1	chr1:39571093-39952810	-0.00401941	0.958467	no
PPIE	chr1:40208176-40222441	0.0187711	0.951522	no
MFSD2A	chr1:40420783-40435628	0.00895225	0.984482	no
CAP1	chr1:40506254-40563142	0.104327	0.346269	no
ZFP69B	chr1:40915773-40929619	0.200069	0.61653	no
ZFP69	chr1:40942943-40962015	-0.288457	0.441668	no
uc001cfp.3,uc001cfq.3	chr1:40974398-40983405	0.113442	0.583685	no
ZNF684	chr1:40997536-41013841	-0.307501	0.594995	no
NFYC	chr1:41154290-41237276	0.116019	0.738457	no
PPIH	chr1:43124047-43141050	-0.0505629	0.905263	no
YBX1	chr1:43147990-43168020	-0.00531194	0.986401	no
C1orf50	chr1:43232915-43242748	-0.0252384	0.942347	no
ERMAP	chr1:43282775-43310660	-0.0366279	0.913265	no
ZNF691	chr1:43312243-43318170	-0.163674	0.527466	no
uc001cjk.2	chr1:43855555-43920252	0.0817594	0.524036	no
PTPRF	chr1:43996546-44089343	0.265437	0.419735	no
KDM4A	chr1:44116172-44171189	0.0705095	0.7781	no
uc001ckb.3	chr1:44171494-44396832	0.13478	0.349383	no
ARTN	chr1:44398513-44402912	1.10175	0.147699	no
ATP6V0B	chr1:44440601-44443972	-0.0330118	0.880817	no
B4GALT2	chr1:44444873-44456843	0.0403155	0.884606	no
CCDC24	chr1:44457279-44497454	-0.491143	0.459112	no
uc001clp.3,uc009vxf.1	chr1:44513925-44600809	0.216865	0.741529	no
DMAP1	chr1:44679124-44820970	0.180365	0.606581	no
RNF220	chr1:45087895-45117396	0.0926741	0.501101	no
C1orf228	chr1:45140390-45191438	-0.654506	0.273885	no
KIF2C	chr1:45205489-45233445	0.550578	0.0798091	no
PLK3	chr1:45266011-45285186	0.0541694	0.881078	no
BTBD19	chr1:45266011-45285186	-0.529569	0.0646428	no
UROD	chr1:45477804-45481341	-0.0241925	0.936061	no
TOE1	chr1:45804885-45956840	0.0680648	0.873192	no
MMACHC	chr1:45965855-45978898	-0.231445	0.438391	no
AKR1A1	chr1:46016454-46035723	0.0533044	0.865145	no
NASP	chr1:46048777-46084578	0.293459	0.219614	no
TMEM69	chr1:46153543-46216485	-0.168487	0.698492	no
MAST2	chr1:46269264-46501796	0.0588895	0.761814	no
TSPAN1	chr1:46649236-46651634	-0.470751	0.479199	no
LURAP1	chr1:46654305-46690926	0.0880332	0.862754	no
RAD54L	chr1:46713366-46767721	0.363549	0.3206	no
UQCRH	chr1:46769337-46782450	-0.0927348	0.764468	no
uc010omc.1	chr1:46806162-46830690	0.0193767	0.958378	no
FAAH	chr1:46859938-46879525	-0.145503	0.814415	no
FOXD2-AS1	chr1:47897806-47906363	-1.13972	0.174532	no
CDKN2C	chr1:51433572-51441045	0.39352	0.187486	no
-	chr1:51441526-51479103	0.305155	0.289027	no
BTF3L4	chr1:52520667-52556388	-0.0583721	0.860559	no
uc001cto.3	chr1:52607624-52814736	-0.196062	0.0777431	no
PRPF38A	chr1:52870218-52886502	0.114538	0.741632	no
GPX7	chr1:53069080-53074723	0.330821	0.37655	no
ZYG11B	chr1:53192130-53293101	-0.245454	0.417128	no
SCP2	chr1:53458676-53517289	-0.151162	0.619837	no
PODN	chr1:53527723-53551174	-0.27144	0.404094	no
uc001cwk.1	chr1:54413574-54433839	-0.0521065	0.864519	no
uc001cxj.2,uc001cxm.2	chr1:55007812-55076929	0.474404	0.249624	no
HEATR8-TTC4	chr1:55181494-55208328	0.0870307	0.706261	no
-	chr1:59486074-59569699	-0.0949841	0.808927	no
FGGY	chr1:59762545-60228402	-0.280246	0.246146	no
NFIA	chr1:61542945-61928460	0.0735521	0.807487	no
INADL	chr1:62208148-62629591	-0.112979	0.56313	no
ATG4C	chr1:63249605-63330941	-0.104104	0.651632	no
ALG6	chr1:63833260-63905346	0.0271437	0.950348	no
EFCAB7	chr1:63906274-64038364	0.154311	0.769288	no
uc001dbj.2	chr1:64239689-64645907	-0.247537	0.673865	no
CACHD1	chr1:65029359-65158741	-0.308222	0.347381	no
RAVER2	chr1:65210726-65432619	0.20617	0.412587	no
PDE4B	chr1:66258632-66578527	-0.122466	0.797129	no
MIER1	chr1:67391184-67454302	-0.0229154	0.928453	no
CTH	chr1:70876900-70905733	-0.474559	0.412327	no
FPGT-TNNI3K	chr1:74663895-74930609	-0.292889	0.305942	no
ACADM	chr1:76190042-76229355	-0.000803595	0.996735	no
uc009wbt.1	chr1:76252424-76260764	-0.0859198	0.792519	no
ST6GALNAC3	chr1:76540388-77096669	-0.235687	0.694682	no
ST6GALNAC5	chr1:77333084-77533197	-0.00138839	0.996334	no
AK5	chr1:77747420-78025654	-0.148945	0.366805	no
uc001dib.4,uc001dic.4	chr1:78353721-78445513	-0.303406	0.134386	no
DNAJB4	chr1:78470161-78483898	-0.569958	0.0576437	no
PRKACB	chr1:84543635-84704181	-0.105771	0.688301	no
SH3GLB1	chr1:87170252-87213868	-0.117636	0.697934	no
LOC339524	chr1:87380301-87575681	-0.095895	0.758891	no
PKN2	chr1:89149921-89301938	-0.119347	0.177446	no
GBP1P1	chr1:89873133-89892958	0.472053	0.0897401	no
LRRC8B	chr1:89990396-90063420	-0.163604	0.760211	no
CDC7	chr1:91966556-91991321	0.372467	0.222327	no
KIAA1107	chr1:92545861-92650280	-0.0841398	0.790807	no
uc001dot.2,uc009wdh.2	chr1:92711658-92854943	0.0113422	0.977557	no
RPL5	chr1:93297434-93427079	-0.0583304	0.853502	no
MTF2	chr1:93544791-93604768	-0.15315	0.610137	no
CCDC18	chr1:93646280-93744287	0.0873882	0.844679	no
DR1	chr1:93775665-93834535	-0.0301994	0.920381	no
FNBP1L	chr1:93913687-94020218	-0.236571	0.565367	no
-	chr1:94792767-94800841	0.0191741	0.979702	no
ABCD3	chr1:94883932-94984219	-0.246679	0.413712	no
uc001dqv.4	chr1:95285900-95360802	-0.00554875	0.989597	no
uc021oqc.1	chr1:95392956-95428826	0.070783	0.893096	no
uc001drd.4,uc001drh.4	chr1:95699710-95712967	-0.225889	0.547406	no
uc001dro.2,uc001drp.2,uc010otz.1	chr1:97187174-97280605	-0.162353	0.251734	no
SNX7	chr1:99127235-99226056	-0.0477996	0.753619	no
AGL	chr1:100315506-100389579	-0.216762	0.383749	no
uc001dsp.1	chr1:100434635-100492385	-0.0665369	0.84925	no
TRMT13	chr1:100598637-100715409	-0.127001	0.563107	no
RTCA	chr1:100731713-100758406	-0.129327	0.693956	no
CDC14A	chr1:100818019-100985833	0.0719383	0.673267	no
VCAM1	chr1:101185195-101204601	-0.476639	0.382609	no
BX538249	chr1:101455179-101552819	-0.0779966	0.825144	no
S1PR1	chr1:101699733-101707949	0.391388	0.159548	no
AMY2B	chr1:104068357-104153092	-0.0362841	0.884119	no
PRPF38B	chr1:109234931-109244422	0.0231053	0.898362	no
STXBP3	chr1:109289284-109352148	-0.246066	0.438429	no
GPSM2	chr1:109358524-109506139	0.294757	0.344779	no
SYPL2	chr1:110009099-110024764	-0.189049	0.185938	no
ATXN7L2	chr1:110026532-110035420	-0.0556908	0.778785	no
CYB561D1	chr1:110036657-110043113	-0.142257	0.692322	no
uc001dyf.3,uc010ovt.2	chr1:110198684-110236367	-0.0561813	0.785589	no
GSTM5	chr1:110254391-110260939	0.490042	0.209907	no
uc001dza.1	chr1:110577226-110605179	-0.0203826	0.945723	no
SLC6A17	chr1:110693131-110744823	0.184922	0.521897	no
KCNC4	chr1:110773923-110776704	0.278044	0.350068	no
CEPT1	chr1:111659785-111703577	-0.00171197	0.99722	no
ATP5F1	chr1:111981204-112004525	-0.101128	0.735288	no
DDX20	chr1:112298189-112310656	-0.122392	0.730229	no
CTTNBP2NL	chr1:112938799-113006065	0.184618	0.594976	no
MOV10	chr1:113217047-113245002	0.115241	0.741743	no
FAM19A3	chr1:113261609-113270686	0.451739	0.390225	no
BX648855	chr1:113499024-113513089	0.0497122	0.907089	no
uc001edf.1,uc009wgn.1	chr1:113615830-113674867	0.0635825	0.829144	no
DCLRE1B	chr1:114447837-114456708	0.198836	0.584134	no
HIPK1	chr1:114472393-114520491	-0.0593189	0.820912	no
-	chr1:115782313-115825390	-0.0131926	0.980116	no
VANGL1	chr1:116184248-116240845	0.198283	0.539039	no
SLC22A15	chr1:116519118-116612675	-0.244288	0.249699	no
ATP1A1	chr1:116915003-116947397	0.0824824	0.828522	no
PTGFRN	chr1:117452688-117532972	0.126796	0.751816	no
TTF2	chr1:117602936-117646551	0.171162	0.551628	no
WDR3	chr1:118472421-118727848	0.0353043	0.912874	no
AK125759	chr1:119573753-119726695	-0.0522689	0.8536	no
HSD3B2	chr1:119977215-120102010	-0.0255762	0.975527	no
PHGDH	chr1:120262249-120277604	0.207959	0.622249	no
HIST2H2BA	chr1:120904678-120912970	0.225286	0.559957	no
uc001eis.2	chr1:121091655-121169866	0.10909	0.635585	no
SRGAP2B	chr1:143912142-144094477	0.388908	0.051786	no
uc021ouk.1,uc021oul.1	chr1:145208913-145372046	0.106815	0.593937	no
uc001eml.1	chr1:145096393-145117669	-0.25667	0.405404	no
ANKRD34A	chr1:145456234-145475677	-0.077241	0.874281	no
uc001enr.3,uc001ent.2,uc001enu.2	chr1:145477050-145515899	-0.0515181	0.80356	no
ITGA10	chr1:145524912-145543960	0.47459	0.00472205	no
ANKRD35	chr1:145549208-145568526	0.452443	0.37353	no
-	chr1:146012788-146016917	-0.0810709	0.912464	no
-	chr1:146016970-146019849	-0.136018	0.849593	no
uc010ozk.1	chr1:146334189-146467639	0.0356433	0.898092	no
-	chr1:146522375-146523246	-0.0288953	0.959764	no
PDIA3P	chr1:146644359-146651825	-0.0445658	0.902406	no
uc001epm.4	chr1:146714290-146767445	-0.0551392	0.555121	no
BCL9	chr1:147013181-147098116	-0.170466	0.356083	no
GPR89B	chr1:147400505-147465755	-0.0634632	0.870359	no
-	chr1:147552915-147564329	-0.280261	0.540803	no
-	chr1:147565251-147566453	0.416745	0.552651	no
uc001esb.2,uc010pba.1	chr1:148555752-148758311	0.062815	0.56767	no
-	chr1:149039751-149045627	-0.381029	0.612461	no
-	chr1:149065368-149067803	-0.0835246	0.893821	no
uc009wlc.2	chr1:149575809-149616786	0.0504651	0.947172	no
BOLA1	chr1:149858352-149872348	-0.466959	0.408378	no
VPS45	chr1:150039341-150117507	-0.0323339	0.845384	no
C1orf54	chr1:150237798-150254489	0.234363	0.589862	no
C1orf51	chr1:150254952-150259505	0.0977363	0.546682	no
PRPF3	chr1:150293927-150325704	0.216426	0.211426	no
RPRD2	chr1:150336618-150449289	0.0896259	0.773727	no
uc001euq.3	chr1:150459912-150480077	0.140335	0.704093	no
ECM1	chr1:150480516-150486265	0.0820749	0.751405	no
ADAMTSL4	chr1:150521897-150533412	-0.374169	0.00425462	no
SETDB1	chr1:150898814-150937220	0.156059	0.628157	no
PRUNE	chr1:150980908-151008189	-0.0852856	0.63176	no
C1orf56	chr1:151020218-151040973	-0.155295	0.740127	no
MLLT11	chr1:151020218-151040973	-0.257592	0.441292	no
GABPB2	chr1:151042561-151092412	-0.0346527	0.882638	no
SCNM1	chr1:151129104-151140384	0.130265	0.778164	no
PSMB4	chr1:151372040-151373603	0.00243701	0.993487	no
TUFT1	chr1:151512780-151556059	-0.459426	0.0785697	no
AK056431	chr1:152275639-152339168	-0.244707	0.182237	no
LCE1F	chr1:152747648-152749487	-0.461815	0.548751	no
AK307246	chr1:153516088-153524924	-0.00957861	0.975069	no
uc001fcn.2,uc009woj.2	chr1:153591275-153618783	0.0883859	0.474544	no
uc001fcq.3	chr1:153631144-153643480	0.0574546	0.881271	no
INTS3	chr1:153700548-153746555	-0.0498139	0.745404	no
uc001fdm.1	chr1:153940284-153958834	0.17313	0.736202	no
RPS27	chr1:153963245-153964787	-0.100742	0.545527	no
ATP8B2	chr1:154298009-154323780	-0.049671	0.882017	no
IL6R	chr1:154377668-154441926	-0.300299	0.154865	no
FLAD1	chr1:154955710-154965626	0.120283	0.458753	no
ZBTB7B	chr1:154975105-154991001	0.206004	0.528651	no
uc001fgr.1	chr1:155006281-155035252	-0.00776083	0.977311	no
EFNA3	chr1:155036212-155060014	-0.0413148	0.951376	no
uc001fhw.1	chr1:155145420-155157445	-0.0962964	0.595317	no
GBAP1	chr1:155183615-155197325	2.18425	0.148177	no
uc001fjz.1	chr1:155232526-155259638	0.233273	0.271163	no
uc001fkc.2,uc001fkj.2	chr1:155278515-155300909	-0.017796	0.875529	no
SYT11	chr1:155829259-155854990	-0.204586	0.504386	no
LMNA	chr1:156052368-156109878	0.17587	0.704351	no
PMF1-BGLAP	chr1:156163729-156209868	-0.0511921	0.83607	no
APOA1BP	chr1:156561555-156571279	-0.0671329	0.825188	no
RRNAD1	chr1:156691685-156706752	0.00555003	0.985505	no
PRCC	chr1:156737273-156770609	0.0544129	0.860519	no
PEAR1	chr1:156863522-156886226	-0.157284	0.789028	no
-	chr1:157678928-157680353	-0.032325	0.927245	no
KIRREL	chr1:157963062-158070048	0.112559	0.036165	no
IFI16	chr1:158969757-159024945	0.144109	0.321951	no
LOC100505633	chr1:159930972-159948876	-0.293503	0.629176	no
NCSTN	chr1:160258376-160328742	-0.107823	0.723761	no
KLHDC9	chr1:161068150-161070138	0.0116377	0.981066	no
NIT1	chr1:161070345-161102943	0.0576015	0.876214	no
UFC1	chr1:161103327-161128646	-0.0556522	0.772938	no
USP21	chr1:161129253-161135516	0.117752	0.493727	no
PPOX	chr1:161136180-161141010	0.0577999	0.805322	no
NDUFS2	chr1:161158868-161184184	-0.0373706	0.899952	no
TOMM40L	chr1:161195832-161213089	0.0443018	0.897878	no
uc001gag.3,uc001gai.3	chr1:161284165-161340614	-0.105095	0.588322	no
TRNA_Pseudo	chr1:161369457-161392383	0.0193658	0.981621	no
FCRLA	chr1:161676761-161684142	0.196118	0.5122	no
FCRLB	chr1:161691831-161698017	0.298985	0.147755	no
DUSP12	chr1:161718384-161726953	0.0222142	0.95308	no
ATF6	chr1:161736033-161933860	-0.112027	0.705809	no
UHMK1	chr1:162466963-162499444	-0.131897	0.680071	no
UAP1	chr1:162531280-162569633	0.0802051	0.667865	no
uc001gcf.3,uc001gcg.3	chr1:162602119-162756549	0.0018133	0.995796	no
HSD17B7	chr1:162760495-162786388	-0.294509	0.317217	no
RGS4	chr1:163041694-163046592	-0.0171042	0.957625	no
NUF2	chr1:163292880-163325553	0.366802	0.302102	no
PBX1	chr1:164528293-164821065	-0.058525	0.846711	no
-	chr1:166244693-166246869	0.0135248	0.964621	no
POGK	chr1:166808920-166823709	0.0198773	0.936256	no
POU2F1	chr1:167190065-167396582	-0.0946843	0.745603	no
MPZL1	chr1:167690286-167761156	-0.0667158	0.797224	no
DCAF6	chr1:167893104-168045083	-0.0343852	0.798552	no
uc001gfi.4,uc001gfk.1,uc001gfl.3	chr1:168195242-168283664	0.00239308	0.987341	no
BLZF1	chr1:169345822-169390852	0.0803372	0.841629	no
C1orf112	chr1:169631244-169863076	0.152017	0.658062	no
GORAB	chr1:170501262-170522974	-0.19955	0.144283	no
PRRX1	chr1:170630562-170708542	-0.0181293	0.959277	no
FMO4	chr1:171283325-171311549	0.0527401	0.770661	no
METTL13	chr1:171750760-171766856	0.125935	0.689424	no
uc001gie.3	chr1:171810620-172413230	0.0464673	0.890005	no
SUCO	chr1:172501836-172581177	-0.0506767	0.621886	no
KLHL20	chr1:173684079-173755840	0.0128544	0.968393	no
DARS2	chr1:173764061-173827682	0.043338	0.908477	no
GAS5-AS1	chr1:173831602-173837218	0.0938968	0.818223	no
ZBTB37	chr1:173837219-173856925	0.157047	0.660586	no
DQ593451	chr1:173866372-173870520	0.155973	0.77848	no
RABGAP1L	chr1:174128551-174964445	0.14127	0.0870736	no
CACYBP	chr1:174968223-174992591	0.148087	0.56638	no
RASAL2	chr1:178060758-178448648	0.0157026	0.940525	no
uc001glv.1,uc001glx.1	chr1:178511930-178519088	0.247914	0.615527	no
uc001glz.3,uc010pnb.2	chr1:178692873-178891150	-0.079893	0.144054	no
uc001gnq.3	chr1:179851087-179891398	-0.0583257	0.437984	no
uc001gny.3,uc001gnz.3	chr1:180123966-180169859	0.0426229	0.806263	no
KIAA1614	chr1:180881346-180920898	0.173708	0.679534	no
MR1	chr1:181002560-181020399	0.045816	0.91953	no
IER5	chr1:181057637-181062324	0.0608383	0.839929	no
DHX9	chr1:182808404-182857117	0.0317047	0.906284	no
LAMC1	chr1:182992347-183114727	-0.0374443	0.716835	no
LAMC2	chr1:183203932-183214262	0.0534547	0.866555	no
RGL1	chr1:183774224-183898765	0.0533162	0.866941	no
TSEN15	chr1:184020810-184043344	-0.122054	0.70173	no
C1orf21	chr1:184355995-184598155	-0.0276666	0.931152	no
RNF2	chr1:185014470-185071740	-0.0706692	0.852672	no
SWT1	chr1:185087217-185260913	-0.167872	0.665859	no
HMCN1	chr1:185703506-186160085	-0.337261	1.96987e-06	yes
C1orf27	chr1:186344889-186390503	-0.345723	0.0760118	no
-	chr1:192685271-192685824	-0.0810806	0.786032	no
uc001gtj.4,uc001gtl.3	chr1:196621007-196853804	0.111576	0.727302	no
LHX9	chr1:197886210-197904593	-0.0968348	0.684465	no
uc009wzi.1	chr1:200182655-200183643	0.403695	0.612324	no
EU250746	chr1:200380725-200451442	-0.0915312	0.726891	no
CAMSAP2	chr1:200708685-200829834	-0.03925	0.89524	no
IPO9	chr1:201798049-201853422	0.136299	0.329971	no
SHISA4	chr1:201857637-201862945	-0.062137	0.796705	no
PPP1R12B	chr1:202317829-202557697	-0.0780527	0.739926	no
-	chr1:202780070-202781014	-0.751274	0.110052	no
TMEM183A	chr1:202976504-202993964	-0.0193867	0.872844	no
PPFIA4	chr1:202995619-203047864	-0.0652198	0.747034	no
ADORA1	chr1:203096835-203136533	-0.362481	0.408027	no
PRELP	chr1:203449908-203460479	-0.556993	0.205011	no
ATP2B4	chr1:203595914-203713209	0.151243	0.697665	no
SNRPE	chr1:203830601-203840280	-0.495923	0.273118	no
SOX13	chr1:204042215-204096971	-0.0122901	0.975251	no
MDM4	chr1:204485506-204677661	-0.121588	0.727163	no
TMCC2	chr1:205197037-205242609	0.162085	0.730041	no
CDK18	chr1:205473683-205501921	-1.21569	0.0899971	no
IKBKE	chr1:206643494-206670565	0.0675612	0.66186	no
RASSF5	chr1:206680878-206762616	-0.0170925	0.967748	no
uc001hei.3,uc001hej.3	chr1:206808847-206828501	0.22263	0.309474	no
PFKFB2	chr1:207207760-207251164	0.186868	0.539994	no
CD55	chr1:207494816-207534311	0.118742	0.735952	no
mir-29b-2	chr1:207974876-207976039	-0.0957577	0.890719	no
CAMK1G	chr1:209785538-209787284	-0.218032	0.728958	no
DIEXF	chr1:210001311-210030910	0.193226	0.564643	no
uc001hhs.4	chr1:210111472-210338047	0.0973749	0.742031	no
SERTAD4	chr1:210406005-210419557	0.496611	0.327679	no
HHAT	chr1:210502249-210849638	0.127997	0.63336	no
RCOR3	chr1:211432707-211489725	0.0142779	0.959985	no
TRAF5	chr1:211500147-211548345	0.213768	0.38445	no
LINC00467	chr1:211548775-211608614	-0.131873	0.781975	no
ATF3	chr1:212781969-212794119	0.709237	0.166547	no
TATDN3	chr1:212965169-212990167	-0.0660107	0.887876	no
FLVCR1	chr1:213031596-213072705	-0.257537	0.377033	no
uc010ptr.2,uc010ptt.2	chr1:213224585-213448105	0.0527278	0.816644	no
SMYD2	chr1:214454445-214510477	0.183613	0.612913	no
KCNK2	chr1:215256559-215410697	0.123956	0.268315	no
KCTD3	chr1:215740734-215795149	0.161583	0.137643	no
LYPLAL1	chr1:219347456-219386207	-0.347766	0.50291	no
IARS2	chr1:220267443-220445843	-0.0974789	0.754708	no
MARK1	chr1:220701567-220837799	-0.323837	0.278089	no
2015-03-02	chr1:220921613-220958065	0.395387	0.379646	no
BC045735	chr1:221002171-221005770	-0.495103	0.403767	no
-	chr1:222763327-222766750	-0.506185	0.443381	no
DISP1	chr1:222988376-223010699	0.342831	0.604458	no
AK124970	chr1:224189608-224198283	-0.0148037	0.980705	no
uc001hom.1	chr1:224544530-224567149	0.00944669	0.95593	no
-	chr1:224622626-224777967	-0.640659	0.0737176	no
CNIH3	chr1:224803328-224928270	0.267186	0.0404289	no
uc001hov.4,uc001how.2	chr1:225117355-225586996	-0.370113	0.320879	no
AK124056	chr1:225888305-225911463	-0.478296	0.437692	no
EPHX1	chr1:225997739-226070420	-0.337977	0.314745	no
H3F3A	chr1:226251677-226254301	-0.0567749	0.897254	no
uc001hqm.1,uc009xeo.1	chr1:227058272-227175316	0.112771	0.675571	no
ZNF678	chr1:227751219-227865697	0.406833	0.314162	no
SNAP47	chr1:227918889-227968932	0.0203803	0.955193	no
GUK1	chr1:228327784-228336655	-0.0172652	0.95298	no
IBA57	chr1:228353428-228385878	0.415184	0.605906	no
uc009xez.1	chr1:228395860-228566575	-0.0957826	0.745383	no
RNF187	chr1:228674552-228683889	-0.0728215	0.816109	no
RHOU	chr1:228782403-228882416	0.40638	0.0565536	no
uc001hth.3	chr1:229406848-229441250	-0.0682201	0.846292	no
GALNT2	chr1:230193535-230417875	-0.0524812	0.378184	no
COG2	chr1:230807061-230829731	-0.0190596	0.962061	no
BC032911	chr1:231010314-231011723	0.625917	0.465859	no
GNPAT	chr1:231376918-231413719	0.0135481	0.964495	no
uc001hur.3	chr1:231473681-231497342	-0.0421248	0.908014	no
TSNAX-DISC1	chr1:231664398-232177019	0.0255803	0.951655	no
NTPCR	chr1:233086326-233431475	0.0352468	0.918237	no
COA6	chr1:234508684-234519911	0.278375	0.564253	no
TBCE	chr1:235530695-235667781	-0.00170391	0.996297	no
GPR137B	chr1:236305816-236373889	-0.42126	0.178838	no
EDARADD	chr1:236646425-236648008	-0.0503341	0.89286	no
LGALS8	chr1:236681513-236767842	0.0345486	0.902128	no
-	chr1:238753733-238788629	-0.177243	0.82934	no
FMN2	chr1:240408559-240638489	-0.192321	0.175514	no
KMO	chr1:241695433-241758949	0.2558	0.62316	no
EXO1	chr1:242011475-242053344	0.503186	0.000190932	yes
uc001iad.4	chr1:244212217-244220778	-0.299569	0.326301	no
COX20	chr1:244998638-245009456	-0.083793	0.811928	no
EFCAB2	chr1:245132660-245288530	0.111974	0.687143	no
KIF26B	chr1:245318206-245872655	0.368313	0.235489	no
CNST	chr1:246703862-246831884	-0.0834292	0.781197	no
TRIM58	chr1:248020500-248060142	0.623886	0.288388	no
WASH7P	chr1:14361-19759	-0.00152331	0.996871	no
LINC00115	chr1:761585-793059	-0.139474	0.841113	no
uc001abr.1	chr1:761585-793059	0.716448	0.247249	no
LOC100130417	chr1:845569-894679	-0.0629079	0.889559	no
NOC2L	chr1:845569-894679	-0.0854663	0.788786	no
C1orf159	chr1:1017197-1051736	-0.0394848	0.878932	no
SDF4	chr1:1158103-1167447	-0.0326846	0.917822	no
UBE2J2	chr1:1189291-1209234	-0.0479176	0.875267	no
ACAP3	chr1:1227749-1251089	0.17043	0.202801	no
uc001aef.1	chr1:1251215-1260046	-0.0373274	0.91963	no
DVL1	chr1:1270654-1284536	0.09874	0.741225	no
uc001afj.2,uc001afo.4	chr1:1321089-1346006	-0.0922378	0.542966	no
ATAD3B	chr1:1407163-1444689	-0.00897998	0.987558	no
uc001aha.1,uc001ahf.4	chr1:1570660-1677864	0.0706068	0.51049	no
NADK	chr1:1682670-1711508	0.0131456	0.959007	no
GNB1	chr1:1716722-1822846	0.0266673	0.9447	no
C1orf86	chr1:1981908-2139172	0.0346812	0.815335	no
-	chr1:2143180-2144777	0.0158536	0.981084	no
SKI	chr1:2159989-2241653	-0.0215937	0.950244	no
uc001ajb.1,uc010nyy.2	chr1:2251921-2322993	0.02016	0.957492	no
PEX10	chr1:2323213-2344010	0.125407	0.716394	no
PANK4	chr1:2439974-2458096	-0.0947532	0.780576	no
MMEL1	chr1:2522080-2564481	0.0333736	0.951029	no
WRAP73	chr1:3547330-3566671	-0.0438223	0.91519	no
TP73-AS1	chr1:3569128-3663941	0.0674661	0.600591	no
LRRC47	chr1:3696740-3699225	-0.0541459	0.871069	no
CEP104	chr1:3728644-3801993	-0.0542822	0.767678	no
GPR153	chr1:6307405-6321035	0.0343524	0.937618	no
ACOT7	chr1:6324329-6419004	0.0555432	0.866099	no
KLHL21	chr1:6650778-6662952	0.0983562	0.755433	no
DNAJC11	chr1:6684924-6761966	-0.0167103	0.955433	no
ENO1	chr1:8921055-8939328	0.0101965	0.98438	no
uc001apq.1,uc010oad.1	chr1:9160405-9242451	0.103253	0.665531	no
CLSTN1	chr1:9711789-9884550	0.0626759	0.853257	no
CTNNBIP1	chr1:9908257-9943765	-0.106469	0.768596	no
uc001aqo.3,uc009vmr.3	chr1:9982199-10003429	0.0864534	0.709384	no
DFFA	chr1:10516603-10532615	-0.0476519	0.87643	no
EXOSC10	chr1:11126590-11159948	0.13596	0.647108	no
FBXO2	chr1:11708417-11714888	-0.624425	0.240621	no
KIAA2013	chr1:11976978-11986553	0.118747	0.567231	no
DHRS3	chr1:12627936-12676788	-0.184459	0.536094	no
uc001awp.3	chr1:15817220-15851285	-0.203146	0.585257	no
-	chr1:16119356-16126731	1.29169	0.202844	no
FAM131C	chr1:16384263-16400127	0.226796	0.732763	no
ARHGEF19	chr1:16524385-16543903	-0.0226524	0.916042	no
RSG1	chr1:16555175-16563666	-0.171459	0.242821	no
uc001ayf.3,uc001ayg.3	chr1:16573340-16678966	0.0221386	0.92878	no
CROCCP3	chr1:16788427-16819196	-0.394917	0.321526	no
uc009vos.1	chr1:16888856-16940054	-0.0479179	0.65931	no
uc001aze.3,uc001azg.1	chr1:16944750-16971199	0.055982	0.706874	no
BC070363	chr1:17215043-17216034	0.490762	0.388668	no
MFAP2	chr1:17300998-17308235	0.0939749	0.695305	no
ALDH4A1	chr1:19197923-19229293	0.128853	0.578852	no
IFFO2	chr1:19230773-19283163	0.0493016	0.87494	no
uc001bbo.3,uc001bbq.3	chr1:19540835-19590661	0.050613	0.820126	no
AKR7A2	chr1:19619621-19660921	0.099919	0.744826	no
CAPZB	chr1:19665266-19812066	0.0451614	0.87646	no
DDOST	chr1:20959947-20988037	-0.0350959	0.925637	no
KIF17	chr1:20990506-21044317	0.160854	0.672751	no
ECE1	chr1:21559597-21672034	-0.0108477	0.968859	no
USP48	chr1:22004791-22110068	-0.0215684	0.927635	no
-	chr1:23607875-23612805	-0.037122	0.927702	no
HNRNPR	chr1:23630047-23671538	-0.0659873	0.0829853	no
ZNF436	chr1:23685938-23698330	-0.0606654	0.861397	no
TCEA3	chr1:23707203-23751280	0.240655	0.41884	no
ASAP3	chr1:23755055-23811057	-0.0817053	0.551498	no
E2F2	chr1:23832919-23857721	0.929999	0.0570935	no
HMGCL	chr1:24128366-24165110	-0.0372606	0.893583	no
FUCA1	chr1:24171571-24194859	-0.54063	0.148508	no
uc021oio.1,uc021oip.1,uc021oir.1,uc021ois.1	chr1:24291288-24306953	0.0347565	0.725323	no
STPG1	chr1:24649529-24740937	0.108185	0.664142	no
RUNX3	chr1:25226001-25291612	0.130552	0.697299	no
SYF2	chr1:25553283-25559013	-0.0637027	0.8957	no
C1orf63	chr1:25568739-25574624	-0.105582	0.27386	no
RHCE	chr1:25686854-25726050	-0.183863	0.560805	no
AUNIP	chr1:26145998-26163290	0.161601	0.76886	no
uc001bkx.3,uc001blb.3,uc010oev.2	chr1:26187959-26233368	0.079214	0.704809	no
PAFAH2	chr1:26286253-26324648	-0.204666	0.328831	no
UBXN11	chr1:26608698-26644756	0.245689	0.105978	no
GPATCH3	chr1:27202622-27226998	-0.0456705	0.881712	no
uc001bnm.3	chr1:27431941-27481451	0.149829	0.682269	no
IFI6	chr1:27986657-27998870	0.115718	0.813999	no
EYA3	chr1:28296854-28415148	-0.130029	0.709373	no
DNAJC8	chr1:28526789-28559542	0.00923152	0.973774	no
SNHG12	chr1:28879528-28908373	0.141158	0.583757	no
TAF12	chr1:28931450-28969604	-0.0151744	0.971973	no
uc001brn.2,uc021okh.1	chr1:29213525-29451478	0.187098	0.452729	no
SRSF4	chr1:29474249-29508637	0.16078	0.591031	no
MECR	chr1:29519304-29557454	-0.0611817	0.76768	no
SDC3	chr1:31342312-31351801	0.109395	0.719715	no
SNRNP40	chr1:31732414-31742513	-0.0612657	0.890916	no
FABP3	chr1:31769814-31846251	-0.488604	0.307347	no
PEF1	chr1:32083300-32110218	0.0284383	0.923522	no
COL16A1	chr1:32116019-32169961	0.056018	0.573944	no
PTP4A2	chr1:32372019-32403988	-0.0173371	0.959299	no
MTMR9LP	chr1:32687182-32710658	0.0112981	0.974723	no
uc001bvd.3	chr1:32757490-32801834	-0.156685	0.662049	no
BSDC1	chr1:32826870-32860062	-0.0654851	0.779128	no
uc001bvp.3,uc001bvq.3	chr1:33086431-33116633	-0.179987	0.222242	no
SYNC	chr1:33145266-33169151	0.0447028	0.879709	no
YARS	chr1:33207430-33324476	-0.0848936	0.785608	no
RNF19B	chr1:33402049-33430485	0.234394	0.584597	no
TRIM62	chr1:33610571-33647671	0.0249607	0.942542	no
PHC2	chr1:33789218-33815499	0.0370326	0.914993	no
ZMYM6	chr1:35451765-35497309	-0.0391642	0.841649	no
SFPQ	chr1:35641823-35658996	0.151064	2.69587e-06	yes
KIAA0319L	chr1:35899090-36023037	-0.0909576	0.766309	no
PSMB2	chr1:36035412-36107445	0.149316	0.660745	no
CLSPN	chr1:36197712-36235575	0.554864	0.109756	no
COL8A2	chr1:36560843-36591306	-0.0780739	0.747744	no
uc001bzx.3	chr1:36602172-36614937	-0.069946	0.821341	no
EVA1B	chr1:36771993-36795395	0.105662	0.737997	no
-	chr1:36855602-36858087	-0.0722762	0.910453	no
OSCP1	chr1:36883381-36916341	-0.313196	0.556524	no
LOC728431	chr1:37920413-37940044	-0.0989222	0.864546	no
uc009vvd.1	chr1:37958175-37980408	-0.0382928	0.905101	no
uc001cbi.3	chr1:38000056-38019911	-0.0091908	0.978557	no
GNL2	chr1:38030571-38061586	0.0576095	0.846759	no
MTF1	chr1:38268524-38325615	-0.048402	0.870599	no
INPP5B	chr1:38326367-38412729	-0.152147	0.137564	no
SF3A3	chr1:38422651-38459083	-0.0311188	0.914717	no
-	chr1:38459860-38462135	-0.0435916	0.943154	no
FHL3	chr1:38462428-38471262	0.100455	0.740141	no
uc001ccq.2,uc001ccr.2,uc010oio.1	chr1:39303865-39407531	-0.0737196	0.761557	no
PPIEL	chr1:39987951-40025370	0.223927	0.362909	no
PABPC4	chr1:40026484-40042550	-0.00977798	0.923374	no
TRIT1	chr1:40306705-40349177	0.0047055	0.979461	no
PPT1	chr1:40506254-40563142	-0.0355418	0.907776	no
COL9A2	chr1:40769618-40783060	0.355139	0.620415	no
NFYC	chr1:41154290-41237276	0.160344	0.740502	no
uc001cgz.4,uc001chb.2	chr1:41972035-42501596	0.038486	0.89619	no
FOXJ3	chr1:42642209-42801548	-0.0786757	0.798148	no
uc001cjb.3	chr1:43829071-43833371	0.0709189	0.816422	no
uc001cjg.4	chr1:43849585-43855483	-0.0168575	0.957107	no
uc001cjn.3,uc001cjo.3	chr1:43855555-43920252	0.206715	0.238037	no
uc001cll.3	chr1:44457279-44497454	-0.026061	0.92992	no
ERI3	chr1:44679124-44820970	-0.11554	0.713408	no
TMEM53	chr1:45119040-45140145	0.122144	0.823318	no
-	chr1:45245804-45246559	-0.132235	0.775539	no
TCTEX1D4	chr1:45266011-45285186	-0.0231194	0.95396	no
HECTD3	chr1:45468141-45477027	0.257124	0.406917	no
ZSWIM5	chr1:45482075-45672250	-0.0537182	0.937656	no
TESK2	chr1:45804885-45956840	0.414225	0.428187	no
CCDC163P	chr1:45959597-45965751	0.186624	0.642188	no
uc001cos.4,uc001cou.3	chr1:46153543-46216485	0.114051	0.664821	no
PIK3R3	chr1:46505811-46642160	-0.0319076	0.926739	no
POMGNT1	chr1:46654305-46690926	0.00553233	0.978336	no
LRRC41	chr1:46713366-46767721	0.0545941	0.860572	no
uc001cqb.3	chr1:47023047-47069966	-0.181396	0.2118	no
EFCAB14	chr1:47140828-47184814	-0.0953153	0.483343	no
STIL	chr1:47715810-47780331	0.238635	0.00393023	no
FOXD2-AS1	chr1:47897806-47906363	1.27652	0.143645	no
SPATA6	chr1:48761043-48937876	0.0851051	0.87177	no
BEND5	chr1:48998526-50489626	0.307635	0.703414	no
FAF1	chr1:50903739-51425936	0.0520781	0.862665	no
EPS15	chr1:51819934-51887793	-0.0996606	0.750012	no
uc001ctc.4,uc001ctd.4	chr1:52042850-52344609	-0.0495238	0.860033	no
RAB3B	chr1:52373624-52456436	0.196137	0.18379	no
CC2D1B	chr1:52815617-52833457	0.0568607	0.848346	no
uc001ctt.3,uc001ctu.3,uc010oni.2	chr1:52836665-52870143	0.54282	0.177477	no
SELRC1	chr1:53150125-53164082	0.122849	0.720578	no
ECHDC2	chr1:53361581-53392851	0.0716248	0.672617	no
C1orf123	chr1:53678508-53686300	0.167886	0.575599	no
LRP8	chr1:53708037-53793821	-0.0187332	0.885568	no
GLIS1	chr1:53971905-54206280	-0.224728	0.609726	no
NDC1	chr1:54231133-54304225	0.108843	0.452315	no
YIPF1	chr1:54317391-54355487	-0.0439641	0.851435	no
HSPB11	chr1:54387233-54411960	0.0925002	0.822907	no
TMEM59	chr1:54497348-54513686	-0.172226	0.605267	no
CYB5RL	chr1:54635393-54665746	0.237011	0.520873	no
uc001cxe.3,uc001cxf.3	chr1:54691063-54879169	0.00110896	0.996661	no
PARS2	chr1:55221372-55230226	-0.0711469	0.88595	no
DHCR24	chr1:55315298-55352921	-0.0215794	0.949278	no
USP24	chr1:55531975-55681039	-0.0234714	0.937002	no
PPAP2B	chr1:56960418-57045623	0.276997	0.471346	no
LOC100131060	chr1:59348557-59369763	-0.197453	0.676834	no
TM2D1	chr1:62146718-62191095	-0.192838	0.534028	no
uc001daq.3	chr1:62920396-63154013	-0.0224499	0.844071	no
ITGB3BP	chr1:63906274-64038364	0.144631	0.776006	no
JAK1	chr1:65210726-65432619	-0.097286	0.768362	no
-	chr1:66161500-66258068	0.863562	0.328305	no
WDR78	chr1:67278571-67390570	0.00271245	0.994857	no
SLC35D1	chr1:67465014-67520080	-0.0745876	0.822032	no
WLS	chr1:68564102-68698465	-0.100675	0.47544	no
DEPDC1	chr1:68939834-68962834	0.282199	0.0162803	no
ANKRD13C	chr1:70724555-70821128	-0.0860693	0.783313	no
ZRANB2	chr1:71528944-71532217	-0.327543	0.289025	no
NEGR1	chr1:72136343-72566614	0.122257	0.821584	no
CRYZ	chr1:75171164-75199092	0.059918	0.856333	no
uc001dht.3	chr1:78161549-78225595	-0.142463	0.531688	no
FUBP1	chr1:78353721-78445513	0.127578	0.575839	no
uc001djc.3,uc001djg.3	chr1:84330824-84464875	0.0882863	0.691875	no
MCOLN2	chr1:85391265-85462796	0.0623282	0.859774	no
SYDE2	chr1:85622697-85667378	-0.316228	0.337797	no
DDAH1	chr1:85784166-85824432	-0.0851669	0.805237	no
COL24A1	chr1:86194915-86622446	-0.0478246	0.8536	no
ODF2L	chr1:86812506-86862025	-0.00246374	0.988387	no
CCBL2	chr1:89386551-89458643	-0.171004	0.590574	no
GBP3	chr1:89472359-89488549	0.116211	0.480262	no
uc001dmy.1,uc001dnc.3	chr1:89517986-89738544	0.218618	0.147163	no
GBP4	chr1:89517986-89738544	0.481895	0.107644	no
ZNF644	chr1:91380856-91487812	0.00652212	0.955729	no
-	chr1:92012632-92035440	-0.41958	0.609885	no
TGFBR3	chr1:92145899-92351836	0.185083	0.584427	no
GLMN	chr1:92711658-92854943	0.0190565	0.950664	no
FAM69A	chr1:93297434-93427079	-0.11955	0.761028	no
TMED5	chr1:93615298-93646246	-0.0747736	0.800974	no
LOC100131564	chr1:93775665-93834535	-0.404742	0.220192	no
uc001dqb.3	chr1:94036888-94312706	0.131925	0.669418	no
DNTTIP2	chr1:94335013-94344762	-0.0501183	0.876285	no
GCLM	chr1:94350794-94375166	-0.420558	0.168575	no
ARHGAP29	chr1:94634462-94713288	-0.0892571	0.625216	no
F3	chr1:94994731-95007413	0.227706	0.538091	no
CNN3	chr1:95362506-95391337	-0.11335	0.719578	no
ALG14	chr1:95448278-95538507	-0.195242	0.683941	no
DPYD	chr1:97543299-98386615	0.149203	0.627727	no
uc001drx.1	chr1:98506912-98515161	-0.0986984	0.769276	no
FRRS1	chr1:100172816-100232187	0.146479	0.756596	no
SASS6	chr1:100549012-100592256	-0.362977	0.40951	no
uc001dsx.1,uc001dsz.1,uc010oug.2	chr1:100598637-100715409	-0.180013	0.40014	no
uc010ouk.1	chr1:101337940-101361533	-0.077706	0.80654	no
DPH5	chr1:101455179-101552819	-0.0507007	0.902069	no
COL11A1	chr1:103342022-103574115	0.121735	0.601137	no
VAV3	chr1:108113781-108507545	0.296633	0.455678	no
HENMT1	chr1:109190806-109204148	0.476137	0.0396477	no
uc001dwa.3,uc001dwf.1	chr1:109358524-109506139	-0.131316	0.682847	no
WDR47	chr1:109512837-109584850	-0.114321	0.654876	no
TAF13	chr1:109605107-109633672	-0.335627	0.267558	no
PSRC1	chr1:109822175-109825808	0.446132	0.143698	no
SORT1	chr1:109852187-109940912	0.0425868	0.752011	no
AMIGO1	chr1:110046837-110052336	-0.337116	0.441151	no
BC069739	chr1:110882055-110889566	0.127352	0.725105	no
SLC16A4	chr1:110905472-110933704	-0.278057	0.0531061	no
LRIF1	chr1:111489527-111507067	-0.171801	0.311509	no
DRAM2	chr1:111659785-111703577	-0.00760027	0.972336	no
uc001eak.1	chr1:111729339-111747169	0.129637	0.783869	no
OVGP1	chr1:111956935-111970399	0.698788	0.0692443	no
WDR77	chr1:111981204-112004525	-0.00851191	0.978907	no
ST7L	chr1:113066140-113162405	-0.122057	0.431576	no
PPM1J	chr1:113252615-113257950	0.236595	0.708949	no
PTPN22	chr1:114356432-114414375	0.225412	0.669971	no
AP4B1	chr1:114436908-114447741	0.00219735	0.99479	no
TRIM33	chr1:114935398-115053781	-0.0958118	0.764212	no
DENND2C	chr1:115064016-115213044	0.0119783	0.958478	no
CSDE1	chr1:115247084-115300673	-0.133697	0.680912	no
SIKE1	chr1:115312104-115323308	-0.0309592	0.924665	no
NGF	chr1:115828536-115850759	0.059388	0.9014	no
CD58	chr1:117063196-117113715	-0.268198	0.608275	no
TRIM45	chr1:117653676-117664411	0.0855239	0.884168	no
-	chr1:118358797-118360661	-0.978303	0.223744	no
TBX15	chr1:119425661-119532179	0.133998	0.388127	no
WARS2	chr1:119573753-119726695	-0.0497969	0.819589	no
HSD3B2	chr1:119977215-120102010	-0.0648884	0.910078	no
ZNF697	chr1:120161999-120190843	-0.0479008	0.713573	no
NOTCH2	chr1:120451907-120612317	0.195434	0.563035	no
BC029473	chr1:142618798-143163748	-0.120343	0.837904	no
LOC728875	chr1:144339266-144521653	-0.0602315	0.926193	no
PFN1P2	chr1:144610062-144612850	0.308342	0.637054	no
PDE4DIP	chr1:144851423-145076186	-0.0299683	0.67214	no
uc021oul.1	chr1:145208913-145372046	0.0764815	0.826297	no
TRNA_Gln	chr1:145375151-145382385	-0.580608	0.307425	no
uc001enp.1,uc001enq.1	chr1:145456234-145475677	-0.0632789	0.843136	no
GPR89A	chr1:145764411-145827103	-0.121456	0.65032	no
-	chr1:146247977-146253110	-0.402811	0.505479	no
-	chr1:146471396-146474282	-0.159785	0.763156	no
uc001epd.2	chr1:146502629-146519793	0.0815535	0.861355	no
uc001epd.2	chr1:146502629-146519793	-0.421222	0.571528	no
PRKAB2	chr1:146626684-146632410	0.0653677	0.84652	no
FMO5	chr1:146655883-146697450	-0.115438	0.693451	no
ACP6	chr1:147119075-147142634	-0.218059	0.664825	no
uc001eqd.3,uc001eqq.3,uc021owl.1	chr1:147574322-148361353	0.10854	0.403616	no
-	chr1:149095370-149099842	0.111808	0.857982	no
-	chr1:149101324-149103036	-0.150382	0.834988	no
-	chr1:149123931-149130245	-0.320416	0.72009	no
uc010pbi.1	chr1:149392448-149400554	-0.0232347	0.94436	no
HIST2H2BF	chr1:149763335-149785356	0.0352905	0.924628	no
HIST2H2BC	chr1:149818060-149822340	-0.154861	0.737161	no
HIST2H2AB	chr1:149858352-149872348	0.285148	0.670331	no
BOLA1	chr1:149858352-149872348	0.46321	0.402581	no
MTMR11	chr1:149895208-149908901	0.130643	0.433966	no
OTUD7B	chr1:149909723-149982732	0.0360681	0.90515	no
-	chr1:150017536-150026603	-0.219465	0.701864	no
APH1A	chr1:150237798-150254489	-0.00735987	0.972712	no
MCL1	chr1:150547026-150552214	-0.0148091	0.965604	no
ENSA	chr1:150594598-150601609	0.0269648	0.939765	no
uc001evp.2,uc009wmb.2	chr1:150768683-150849244	0.226053	0.52817	no
FAM63A	chr1:150965713-150980854	-0.128197	0.575137	no
CDC42SE1	chr1:151020218-151040973	-0.0509197	0.822438	no
SEMA6C	chr1:151104118-151122672	0.283694	0.0726329	no
RFX5	chr1:151313115-151319683	0.106788	0.730576	no
uc010pcy.2	chr1:151336746-151345164	-0.0598411	0.692728	no
POGZ	chr1:151375199-151431941	0.069027	0.81776	no
TDRKH	chr1:151742224-151763010	-0.388526	0.261912	no
THEM4	chr1:151861393-151882361	0.118676	0.840703	no
S100A4	chr1:153516088-153524924	-0.282549	0.549957	no
S100A2	chr1:153533584-153539359	0.290732	0.397056	no
S100A13	chr1:153591275-153618783	0.000860782	0.997708	no
uc001fcr.3	chr1:153631144-153643480	0.0926583	0.772787	no
GATAD2B	chr1:153777202-153895451	0.0636559	0.505	no
DENND4B	chr1:153901976-153919154	0.319242	0.235865	no
CRTC2	chr1:153920147-153931132	0.141954	0.192067	no
uc001fdl.3	chr1:153931587-153936025	-0.0360423	0.913007	no
uc001fdt.1	chr1:153940284-153958834	0.00167432	0.993475	no
uc001fec.1	chr1:154127779-154155725	-0.0342776	0.825863	no
C1orf43	chr1:154183936-154193273	-0.0628427	0.840808	no
PBXIP1	chr1:154916553-154928611	-0.184668	0.561847	no
DPM3	chr1:155112366-155113009	-0.0674662	0.88407	no
KRTCAP2	chr1:155141883-155145214	-0.0038929	0.992664	no
MUC1	chr1:155158274-155164091	0.0396701	0.917675	no
uc001fjk.3,uc001fjl.3	chr1:155201065-155214653	0.04231	0.849381	no
FAM189B	chr1:155216935-155225597	0.217196	0.468879	no
CLK2	chr1:155232526-155259638	0.0464022	0.49239	no
RUSC1-AS1	chr1:155278515-155300909	-0.0528518	0.925922	no
ASH1L	chr1:155305051-155532585	-0.0738327	0.805612	no
KIAA0907	chr1:155882835-155904214	-0.0569415	0.711055	no
SSR2	chr1:155978838-155990758	-0.0230364	0.94443	no
UBQLN4	chr1:156005090-156023528	-0.031389	0.830652	no
uc001foh.3	chr1:156256528-156265471	0.0374986	0.779021	no
CCT3	chr1:156278751-156308206	-0.0527242	0.873251	no
uc001fpc.3	chr1:156433518-156470620	-0.106923	0.720486	no
IQGAP3	chr1:156495196-156542396	0.641591	1.91879e-06	yes
GPATCH4	chr1:156561555-156571279	0.265262	0.488696	no
uc001fps.1,uc001fpt.1	chr1:156691685-156706752	0.0273847	0.88999	no
HDGF	chr1:156711897-156721085	0.00649455	0.986181	no
ETV3	chr1:157091011-157108383	0.0573834	0.865187	no
uc001fug.1,uc001fuh.3	chr1:159804263-159825137	0.413449	0.394218	no
CCDC19	chr1:159842153-159869906	-0.085129	0.878638	no
uc001fun.1	chr1:159887902-159895284	0.101806	0.784163	no
PIGM	chr1:159994654-160001957	-0.0669726	0.860343	no
IGSF8	chr1:160061128-160068646	-0.0565584	0.860004	no
DCAF8	chr1:160185504-160232350	-0.157307	0.608231	no
COPA	chr1:160258376-160328742	-0.0576507	0.861964	no
uc001fxi.3	chr1:161009040-161015759	0.0464038	0.886978	no
DEDD	chr1:161070345-161102943	0.0449181	0.729115	no
B4GALT3	chr1:161141099-161147758	0.0900352	0.809493	no
ADAMTS4	chr1:161158868-161184184	0.452664	0.245998	no
NR1I3	chr1:161195832-161213089	0.0588614	0.937776	no
MPZ	chr1:161274524-161279762	-0.0134765	0.978083	no
OLFML2B	chr1:161952878-161994306	0.477417	0.116158	no
RGS5	chr1:163112088-163218479	-0.302021	0.566087	no
TADA1	chr1:166825580-166845654	-0.453464	0.339151	no
MPC2	chr1:167893104-168045083	-0.0351008	0.942614	no
TBX19	chr1:168195242-168283664	1.643	0.276133	no
NME7	chr1:169100526-169337186	-0.0669918	0.838344	no
uc001ggn.3	chr1:169631244-169863076	-0.413509	0.43958	no
uc001ggs.2,uc001ggt.2	chr1:169631244-169863076	0.121705	0.723859	no
KIFAP3	chr1:169890372-170043879	-0.0223361	0.942605	no
VAMP4	chr1:171669295-171711407	-0.0467687	0.898013	no
uc021pev.1	chr1:171810620-172413230	-0.0240673	0.936771	no
PIGC	chr1:171810620-172413230	0.225457	0.694588	no
uc001gix.1,uc010pmp.1	chr1:173386962-173446298	0.0537935	0.900123	no
uc001gjf.4,uc001gjg.4	chr1:173764061-173827682	0.218156	0.101797	no
GAS5	chr1:173831602-173837218	-0.204403	0.559025	no
uc001gkk.3,uc009wwr.3	chr1:174968223-174992591	0.0976976	0.671973	no
RFWD2	chr1:175913966-176176501	-0.0683603	0.686252	no
SEC16B	chr1:177896763-178007142	0.120908	0.490876	no
ANGPTL1	chr1:178692873-178891150	0.143085	0.766489	no
ABL2	chr1:179068421-179112224	0.046165	0.8819	no
TOR1AIP2	chr1:179809101-179847002	-0.0212073	0.940752	no
uc001gof.2,uc001gog.3	chr1:180238797-180472087	-0.061066	0.840437	no
RNASEL	chr1:182547254-182558394	0.0986895	0.839741	no
NCF2	chr1:183524696-183560056	0.579128	0.336005	no
COLGALT2	chr1:183904833-184006878	0.381457	0.106838	no
EDEM3	chr1:184659624-184724041	-0.151457	0.577088	no
uc001gra.3	chr1:184760005-184943682	0.520018	0.000370859	no
TRMT1L	chr1:185087217-185260913	-0.0445175	0.903089	no
IVNS1ABP	chr1:185265401-185287061	0.0107072	0.971204	no
TPR	chr1:186265404-186344881	0.0553169	0.859387	no
KCNT2	chr1:196194912-196577971	0.183591	0.654658	no
ASPM	chr1:197053256-197115824	0.249909	0.436025	no
ZBTB41	chr1:197122708-197170419	-0.117981	0.700878	no
DENND1B	chr1:197473878-197751305	0.331739	0.0174932	no
ZNF281	chr1:200374066-200379296	-0.189844	0.0460495	no
KIF14	chr1:200520624-200589862	0.388293	0.00271562	no
TMEM9	chr1:201103899-201140702	0.0280689	0.921108	no
uc001gwq.3	chr1:201434621-201438367	0.253397	0.423484	no
CSRP1	chr1:201452657-201482172	0.236655	0.595618	no
LMOD1	chr1:201865583-201915716	0.226384	0.557112	no
uc001gxk.1	chr1:202089025-202113866	-0.0508481	0.886699	no
KDM5B	chr1:202696531-202777604	-0.186757	0.0365766	no
KLHL12	chr1:202860156-202896380	0.111446	0.501188	no
uc001gys.4	chr1:202909960-202927700	-0.0736013	0.804753	no
CYB5R1	chr1:202931000-202936404	-0.152127	0.622622	no
CHI3L1	chr1:203148058-203155922	-0.0141897	0.982977	no
ETNK2	chr1:204100188-204116083	-0.590788	0.192104	no
uc001hau.3	chr1:204187978-204329044	-0.176831	0.0559883	no
RBBP5	chr1:205054872-205091150	-0.0885724	0.701954	no
DSTYK	chr1:205111630-205180829	-0.114552	0.384557	no
NUAK2	chr1:205276653-205290883	0.0713517	0.913915	no
uc001hda.1,uc021pid.1	chr1:205577070-205649630	0.0301155	0.907988	no
RAB7L1	chr1:205737113-205744610	-0.0777783	0.607199	no
SLC41A1	chr1:205758220-205782872	-0.0209575	0.943727	no
FAIM3	chr1:207069404-207095378	1.08127	0.00578916	no
-	chr1:208056073-208059258	0.190736	0.816314	no
CD34	chr1:208059859-208084683	0.246644	0.515961	no
PLXNA2	chr1:208195587-208417782	0.393221	0.00554608	no
LAMB3	chr1:209788152-209825820	0.124574	0.688136	no
C1orf74	chr1:209929393-209957899	0.102291	0.839997	no
SLC30A1	chr1:211744932-211752693	-0.178301	0.557875	no
NEK2	chr1:211836113-211848972	0.44495	0.272406	no
INTS7	chr1:212113671-212209002	0.257411	0.465137	no
TMEM206	chr1:212537749-212588267	-0.172705	0.727779	no
ANGEL2	chr1:213165523-213188848	-0.20555	0.556617	no
PTPN14	chr1:214522038-214725920	0.0676216	0.839405	no
GPATCH2	chr1:217603336-217804424	-0.0333936	0.88673	no
-	chr1:219782651-219786006	-0.0407956	0.898685	no
EPRS	chr1:220141851-220219686	-0.143536	0.661215	no
BPNT1	chr1:220230823-220263017	-0.00312085	0.992707	no
uc010puk.1,uc021pjf.1	chr1:220267443-220445843	0.00931186	0.938723	no
uc001hnj.3,uc009xdz.2	chr1:222728164-222763275	0.1116	0.500199	no
SUSD4	chr1:223394160-223403977	-0.748499	0.28537	no
TP53BP2	chr1:223967594-224033674	0.0463132	0.814287	no
DQ599872	chr1:224138895-224142298	0.0603858	0.905351	no
-	chr1:224148903-224150427	0.0796541	0.918824	no
-	chr1:224164577-224170826	-0.304842	0.708651	no
NVL	chr1:224414783-224517891	0.112035	0.64361	no
WDR26	chr1:224572843-224622001	-0.123096	0.419898	no
LBR	chr1:225589203-225616557	0.0427789	0.891926	no
ENAH	chr1:225674533-225841028	-0.0339836	0.926422	no
TMEM63A	chr1:225997739-226070420	0.231316	0.285263	no
uc010pvj.2	chr1:226073981-226110448	-0.0413371	0.890304	no
uc001hqa.2	chr1:226418860-226497198	0.0779031	0.75219	no
ITPKB	chr1:226819390-226927029	0.280972	0.527304	no
CDC42BPA	chr1:227177565-227506198	0.0630985	0.503616	no
JMJD4	chr1:227918889-227968932	0.0656349	0.863232	no
WNT9A	chr1:228108255-228135676	-0.496125	0.470856	no
C1orf35	chr1:228288427-228291099	0.0542998	0.902096	no
MRPL55	chr1:228294379-228297013	-0.0309122	0.938556	no
TRIM11	chr1:228581304-228594534	0.0517447	0.885778	no
ABCB10	chr1:229652328-229694597	-0.136788	0.429206	no
TAF5L	chr1:229728865-229761422	0.0375098	0.917346	no
FAM89A	chr1:231154577-231175042	-0.207169	0.706627	no
EXOC8	chr1:231464529-231473635	0.012553	0.97075	no
EGLN1	chr1:231499484-231560790	-0.171603	0.576559	no
-	chr1:231657203-231664357	0.148122	0.798574	no
SIPA1L2	chr1:232533708-232709968	-0.320881	0.221199	no
PCNXL2	chr1:233086326-233431475	0.0219583	0.908659	no
COA6	chr1:234508684-234519911	0.0244994	0.976352	no
TARBP1	chr1:234527058-234614849	0.135036	0.614422	no
TOMM20	chr1:235272654-235292256	-0.170346	0.581771	no
ARID4B	chr1:235294261-235491532	-0.0854338	0.588694	no
uc001hxc.2	chr1:235530695-235667781	0.131825	0.698345	no
NID1	chr1:236139129-236228481	0.104318	0.782626	no
ERO1LB	chr1:236376676-236445339	0.000619002	0.998505	no
HEATR1	chr1:236681513-236767842	0.14208	0.401822	no
RGS7	chr1:240938816-241307868	-0.507709	0.435798	no
OPN3	chr1:241792166-241803701	0.123638	0.601563	no
ADSS	chr1:244571793-244615436	-0.1446	0.638255	no
EFCAB2	chr1:245132660-245288530	-3.36978	0.141347	no
SMYD3	chr1:245912641-246116656	-0.14306	0.70502	no
TFB2M	chr1:246703862-246831884	-0.122138	0.778582	no
AHCTF1	chr1:247002260-247095292	0.0211586	0.913143	no
ZNF670-ZNF695	chr1:247197939-247242115	0.00678571	0.986354	no
uc001ice.2,uc001icf.2	chr1:247261345-247267683	-0.130083	0.732685	no
uc001ici.3,uc001icj.1,uc001ick.3	chr1:247318323-247335318	-0.0542282	0.870405	no
MIR3916	chr1:247350653-247374166	-0.234433	0.490913	no
ZNF496	chr1:247460527-247497866	0.260279	0.0767367	no
SH3BP5L	chr1:249104650-249120154	0.149766	0.623183	no
ZNF692	chr1:249144202-249153329	0.190986	0.429551	no
-	chr1:793224-794813	-0.0903807	0.878119	no
-	chr1:946921-947927	1.88985	0.10493	no
-	chr1:1215032-1215574	0.115393	0.887016	no
-	chr1:1823311-1824049	-0.553166	0.507339	no
-	chr1:3401426-3402131	0.441985	0.577388	no
-	chr1:6663106-6664753	-0.446252	0.502347	no
-	chr1:6672484-6673237	0.664673	0.462376	no
-	chr1:8953647-8953755	0.311815	0.707401	no
-	chr1:8967704-8967863	0.959229	0.390947	no
-	chr1:9485186-9485969	-0.324745	0.696975	no
-	chr1:9486169-9487158	-0.963207	0.25876	no
-	chr1:10048911-10049753	0.6355	0.409879	no
-	chr1:11357053-11358035	-0.0318515	0.96841	no
-	chr1:11813130-11814827	-0.990986	0.162694	no
-	chr1:11938444-11938674	-0.0636031	0.944452	no
-	chr1:11939096-11939225	-1.75873	0.0758624	no
-	chr1:15931028-15931644	-0.0644021	0.863068	no
-	chr1:16154701-16155286	0.0114045	0.97293	no
-	chr1:16492767-16493113	-1.34409	0.266248	no
-	chr1:16524385-16543903	0.11616	0.885376	no
-	chr1:16567700-16567962	-0.504467	0.398138	no
-	chr1:21724482-21724672	0.0450613	0.942865	no
-	chr1:21754871-21755753	0.160213	0.762581	no
-	chr1:23629280-23629991	-2.1355	0.158048	no
-	chr1:27018843-27019912	0.333558	0.679991	no
-	chr1:27527139-27527980	-0.10976	0.786651	no
-	chr1:27975889-27976285	0.0157206	0.970215	no
-	chr1:28447487-28447866	-0.233244	0.625034	no
-	chr1:29451686-29452798	0.0172636	0.98263	no
-	chr1:29454536-29455698	0.841931	0.279007	no
-	chr1:31567765-31567997	-0.113212	0.834122	no
-	chr1:35587711-35588041	-0.0386426	0.938427	no
-	chr1:36530134-36537742	-0.172431	0.729601	no
-	chr1:36854477-36855126	-1.56438	0.189211	no
-	chr1:39174703-39175606	-0.127803	0.790422	no
-	chr1:39175769-39176114	0.264018	0.601042	no
-	chr1:40183747-40184384	-0.309052	0.633522	no
-	chr1:40598938-40599049	-0.683597	0.35528	no
-	chr1:40722102-40723653	-0.548029	0.31241	no
-	chr1:43368925-43369594	-0.173202	0.678136	no
-	chr1:43833881-43834818	0.73293	0.383264	no
-	chr1:44505576-44506209	-0.0950657	0.896553	no
-	chr1:45457677-45457859	-0.653587	0.385903	no
-	chr1:46690978-46692279	0.0532357	0.938632	no
-	chr1:46692526-46693592	-0.73823	0.357022	no
-	chr1:50871309-50871661	0.0266848	0.960719	no
-	chr1:50902714-50903092	-1.41272	0.33377	no
-	chr1:51623491-51623875	0.12897	0.771984	no
-	chr1:52834197-52835492	0.400128	0.46913	no
-	chr1:54382247-54382836	-0.200644	0.758871	no
-	chr1:54440530-54440664	0.207228	0.69999	no
-	chr1:54440894-54441376	-0.0419089	0.930123	no
-	chr1:55688040-55688920	-0.149237	0.797144	no
-	chr1:56956779-56957683	0.471668	0.480334	no
-	chr1:56958003-56958369	0.0278421	0.977084	no
-	chr1:59095972-59097160	-0.0778407	0.804289	no
-	chr1:59465337-59465817	-0.121054	0.836554	no
-	chr1:67214800-67216726	-0.392144	0.556036	no
-	chr1:68851948-68852682	-1.63483	0.098021	no
-	chr1:68853482-68854503	0.21514	0.787198	no
-	chr1:68856483-68857567	-0.658916	0.412907	no
-	chr1:70996153-70996595	0.331655	0.649008	no
-	chr1:70996772-70997142	-0.268672	0.696876	no
-	chr1:77165437-77166677	-0.0115978	0.973309	no
-	chr1:78238649-78238753	0.986072	0.381474	no
-	chr1:78489890-78490798	-3.09561	0.0338636	no
-	chr1:79215042-79216075	0.17583	0.708186	no
-	chr1:79520547-79521775	-0.376215	0.429915	no
-	chr1:79986927-79987369	-0.446614	0.427408	no
-	chr1:83708273-83708451	-0.0600949	0.921371	no
-	chr1:84542402-84543478	-0.533414	0.516365	no
-	chr1:84710041-84710441	-0.16211	0.629122	no
-	chr1:85618187-85619979	-0.368415	0.530053	no
-	chr1:89755620-89755985	0.444562	0.550622	no
-	chr1:90500304-90500973	-0.336868	0.696136	no
-	chr1:91358333-91359312	0.0766039	0.903421	no
-	chr1:91489452-91489851	-0.0291528	0.953951	no
-	chr1:91489991-91490373	-0.534753	0.389256	no
-	chr1:91515159-91515297	0.0234943	0.969088	no
-	chr1:92000389-92001008	-0.173264	0.782559	no
-	chr1:92011140-92012558	-0.0979723	0.905695	no
-	chr1:92539707-92539984	0.892022	0.268443	no
-	chr1:92857887-92861176	-0.321384	0.572999	no
-	chr1:92861229-92867724	-0.225208	0.658752	no
-	chr1:93844676-93845316	-0.76986	0.421179	no
-	chr1:94783734-94784441	0.456117	0.580477	no
-	chr1:96856475-96856788	0.300518	0.644167	no
-	chr1:96884181-96884467	0.164159	0.822055	no
-	chr1:97144353-97145201	-0.0893845	0.798626	no
-	chr1:100163688-100164159	0.0815343	0.902107	no
-	chr1:100169490-100171483	-0.0337534	0.961131	no
-	chr1:100502316-100502882	0.56638	0.599686	no
-	chr1:100797391-100797687	-0.524227	0.360948	no
-	chr1:101698295-101699184	0.850866	0.352881	no
-	chr1:101721892-101722026	-0.423848	0.629463	no
-	chr1:106240654-106240843	0.0208738	0.963682	no
-	chr1:106432929-106433528	0.0698082	0.909819	no
-	chr1:106433646-106433787	-1.13572	0.273194	no
-	chr1:106435204-106436120	-0.168507	0.670403	no
-	chr1:108047768-108048258	-0.130032	0.667582	no
-	chr1:109605107-109633672	1.59925	0.167386	no
-	chr1:109605107-109633672	0.193981	0.768435	no
-	chr1:109605107-109633672	0.580622	0.405641	no
-	chr1:110158921-110160792	-0.839788	0.256543	no
-	chr1:110780909-110781579	1.20797	0.359996	no
-	chr1:110782685-110783710	-1.5585	0.0770217	no
-	chr1:110785962-110787002	1.08273	0.232242	no
-	chr1:110790191-110791245	0.435052	0.597817	no
-	chr1:111391065-111391626	0.150549	0.812845	no
-	chr1:111486517-111487630	-1.45285	0.150396	no
-	chr1:111971479-111972171	1.13784	0.269309	no
-	chr1:111973790-111974466	-2.14315	0.126603	no
-	chr1:111974602-111975751	-1.24455	0.133227	no
-	chr1:111975944-111976539	-0.950391	0.369902	no
-	chr1:112006929-112008791	-0.288255	0.685197	no
-	chr1:113008259-113008912	0.705685	0.496477	no
-	chr1:114231135-114236339	0.0679939	0.897516	no
-	chr1:117035699-117036326	-2.62577	0.222042	no
-	chr1:118320645-118321523	-0.0664481	0.862011	no
-	chr1:119415894-119416918	-0.0968449	0.914323	no
-	chr1:119417115-119417609	1.52517	0.311224	no
-	chr1:120396003-120396110	0.200957	0.742679	no
-	chr1:120692910-120697152	-0.460482	0.32111	no
-	chr1:121245101-121245477	0.715744	0.367822	no
-	chr1:145830237-145830841	-0.714947	0.411994	no
-	chr1:146523370-146523911	0.162769	0.814022	no
-	chr1:146554138-146555148	-0.0547623	0.910656	no
-	chr1:146791782-146791926	0.17643	0.803838	no
-	chr1:147101681-147102743	-1.36683	0.185873	no
NBPF14	chr1:147574322-148361353	-0.023689	0.940207	no
-	chr1:148858992-148859507	-0.362318	0.525344	no
-	chr1:149261641-149263704	0.0496687	0.910825	no
-	chr1:149814989-149817989	-0.312165	0.497414	no
-	chr1:150518909-150519727	0.391285	0.672116	no
-	chr1:150571998-150572624	0.275434	0.701245	no
-	chr1:150607649-150608106	-1.274	0.207039	no
-	chr1:151093497-151096504	-0.142951	0.791339	no
-	chr1:151096635-151097976	0.0296484	0.958418	no
-	chr1:151949862-151950906	-0.103176	0.900208	no
-	chr1:152371972-152372365	-0.287286	0.646109	no
-	chr1:153526424-153527044	1.49952	0.115111	no
-	chr1:153558569-153559615	-1.54572	0.170244	no
-	chr1:153561729-153562355	0.322794	0.634991	no
-	chr1:154350812-154351593	-0.118691	0.863162	no
-	chr1:154650924-154652156	1.47359	0.100753	no
-	chr1:156677832-156679598	-0.805848	0.276787	no
-	chr1:156684999-156686340	0.460096	0.564348	no
-	chr1:157028974-157030546	-0.0792845	0.819903	no
-	chr1:157043264-157043668	-0.171967	0.827781	no
-	chr1:157680859-157681236	0.152571	0.783842	no
-	chr1:157830986-157831095	-0.400238	0.4742	no
-	chr1:158144418-158144900	-0.0880766	0.914209	no
-	chr1:158145449-158146230	-0.00872955	0.982392	no
-	chr1:158146454-158147506	-0.229042	0.563174	no
-	chr1:158424238-158424987	0.0740638	0.867451	no
-	chr1:158494383-158494493	1.79769e+308	0.00398174	no
-	chr1:158494848-158495564	-0.303427	0.639584	no
-	chr1:159835503-159836584	-2.24072	0.0489852	no
-	chr1:159951366-159952030	0.429714	0.699744	no
-	chr1:160864678-160866344	0.256786	0.416768	no
-	chr1:161348507-161348986	0.912824	0.252485	no
-	chr1:161394152-161394765	-0.258661	0.795956	no
-	chr1:162600692-162601221	-0.150082	0.821803	no
-	chr1:164325916-164326748	0.106236	0.83051	no
-	chr1:164890770-164890930	-0.315215	0.59409	no
-	chr1:166716712-166716906	0.154229	0.795765	no
-	chr1:168179845-168180212	-0.28877	0.491961	no
-	chr1:168193523-168194481	1.35679	0.128971	no
-	chr1:168338298-168338751	-0.786308	0.45227	no
-	chr1:171313608-171314587	-0.328504	0.713923	no
-	chr1:171639607-171640041	0.293163	0.378308	no
-	chr1:171653334-171653537	-0.00521852	0.991973	no
-	chr1:172717743-172718785	0.0914133	0.847116	no
-	chr1:172997204-172997828	-1.20157	0.310441	no
-	chr1:173110580-173110865	-0.0355057	0.947275	no
-	chr1:173859570-173861116	-0.363629	0.623888	no
-	chr1:173863400-173864108	0.208853	0.819757	no
-	chr1:173864905-173866204	0.313511	0.694151	no
-	chr1:175013773-175014330	0.228311	0.665294	no
-	chr1:175891080-175891305	-0.154791	0.701175	no
-	chr1:179892165-179893034	-1.78565	0.110487	no
-	chr1:179893214-179893996	0.301589	0.728448	no
-	chr1:180172409-180173059	-1.4033	0.164078	no
-	chr1:180238797-180472087	-1.12715	0.175677	no
-	chr1:182305082-182305526	-0.127384	0.7859	no
-	chr1:182991562-182992253	0.102467	0.896796	no
-	chr1:183121812-183122784	0.970388	0.284145	no
-	chr1:187532621-187533068	-0.0327491	0.924691	no
-	chr1:192215354-192217090	0.0608662	0.86264	no
-	chr1:193233519-193234248	-1.01122	0.344949	no
-	chr1:194688096-194688211	0.227121	0.710816	no
-	chr1:199878067-199878181	0.099105	0.914536	no
-	chr1:200452041-200454541	-0.835786	0.253857	no
-	chr1:200454622-200455007	-0.827539	0.499367	no
-	chr1:200832835-200833433	-0.396258	0.44893	no
-	chr1:201430344-201431451	0.000357361	0.999652	no
-	chr1:201488120-201488589	-0.863158	0.481121	no
-	chr1:201500752-201501396	-0.703512	0.525579	no
-	chr1:203521493-203523235	-0.180198	0.786962	no
-	chr1:203524454-203525244	-0.00782639	0.99156	no
-	chr1:203825298-203825766	-0.608112	0.576873	no
-	chr1:206137327-206137649	2.08536	0.0688217	no
-	chr1:208054238-208054961	-0.669947	0.467099	no
-	chr1:208055342-208055907	1.48903	0.29835	no
-	chr1:208139606-208141414	1.42049	0.0895574	no
-	chr1:209406360-209406608	0.298445	0.629868	no
-	chr1:209440991-209441347	0.051579	0.920767	no
-	chr1:210341924-210344174	-0.441172	0.493703	no
-	chr1:210439166-210439397	-0.105068	0.81938	no
-	chr1:211380844-211381298	-0.289653	0.527455	no
-	chr1:214840435-214841652	0.86776	0.263325	no
-	chr1:224033766-224034521	-0.268046	0.728899	no
-	chr1:224044401-224044634	0.00674977	0.989584	no
-	chr1:224044913-224045148	-0.13284	0.787361	no
-	chr1:224150562-224152670	-0.369879	0.617914	no
-	chr1:224180522-224181684	0.144289	0.859177	no
-	chr1:224218578-224220212	-1.46872	0.0705841	no
-	chr1:224362881-224363568	-0.111839	0.789513	no
-	chr1:224622626-224777967	-0.754927	0.0829013	no
-	chr1:224931045-224932627	0.877061	0.299462	no
-	chr1:225841278-225841795	-1.30007	0.205179	no
-	chr1:226314955-226315114	0.383367	0.553313	no
-	chr1:226680690-226681060	0.0172833	0.977487	no
-	chr1:227978617-227979367	-1.52466	0.183171	no
-	chr1:228386187-228386831	-0.477491	0.566518	no
-	chr1:228686401-228687593	-0.0651997	0.916572	no
-	chr1:229399774-229400479	-0.313464	0.721552	no
-	chr1:229706429-229706608	-0.327032	0.575187	no
-	chr1:233971810-233972134	-0.205635	0.663947	no
-	chr1:234492502-234492906	0.0991546	0.743731	no
-	chr1:234745753-234745908	1.14908	0.269171	no
-	chr1:236074837-236075720	-0.420668	0.662419	no
-	chr1:236273343-236273605	0.247503	0.751633	no
-	chr1:236274083-236274475	0.0875988	0.880612	no
-	chr1:236275467-236275614	-0.0213964	0.976787	no
-	chr1:237144613-237144933	0.0816346	0.830792	no
-	chr1:240644643-240648007	-0.735549	0.223034	no
-	chr1:240799947-240800215	-0.26624	0.592829	no
-	chr1:244013977-244015127	-1.44016	0.0947539	no
-	chr1:247394262-247394848	0.177076	0.712223	no
-	chr1:247991525-247991746	0.915319	0.272016	no
-	chr1:249236050-249237042	-0.756218	0.375255	no
ZMYND11	chr10:180995-300577	-0.0878768	0.694652	no
GTPBP4	chr10:1034348-1063708	-0.0191411	0.847565	no
WDR37	chr10:1085919-1178237	-0.148908	0.652427	no
PFKP	chr10:3110818-3178997	0.317881	0.0974928	no
-	chr10:3985225-3991302	1.69395	0.128644	no
-	chr10:4242918-4299140	0.456216	0.378943	no
LINC00705	chr10:4691055-4720535	-0.0258669	0.96678	no
uc001ihi.3	chr10:4866675-4890251	0.211713	0.572681	no
AKR1C1	chr10:4927672-5026606	-0.274638	0.402514	no
AKR1C4	chr10:5238797-5260910	-0.379539	0.383661	no
uc001iit.3	chr10:5932181-5979556	-0.0570973	0.847687	no
RBM17	chr10:6130948-6159422	-0.00606108	0.983769	no
PFKFB3	chr10:6186842-6277507	0.169952	0.340774	no
ATP5C1	chr10:7830092-7841605	-0.135656	0.694294	no
uc010qbd.2	chr10:7860479-8058586	-0.0335804	0.931533	no
uc001ild.4	chr10:12110933-12165286	0.244182	0.211296	no
SEC61A2	chr10:12171639-12292589	-0.0880731	0.830457	no
CDC123	chr10:12171639-12292589	-0.0568749	0.850465	no
OPTN	chr10:13142081-13180276	-0.0304566	0.901211	no
uc001ind.3	chr10:14860309-14888968	0.18105	0.615595	no
uc001ioh.1,uc001ioi.1,uc001ioj.1	chr10:16478966-16559152	0.011974	0.960938	no
VIM	chr10:17184927-17279731	0.19427	0.851816	no
STAM	chr10:17686123-17758821	-0.00176765	0.995606	no
ARL5B	chr10:18948204-18970568	-0.0294406	0.934019	no
PLXDC2	chr10:20105353-20569879	-0.303901	0.30653	no
THNSL1	chr10:25250735-25315593	-0.205316	0.596955	no
PDSS1	chr10:26986594-27150016	0.188511	0.612962	no
uc001itv.3	chr10:27793077-27830742	-0.2711	0.365193	no
MKX	chr10:27961684-28056767	-0.349274	0.53756	no
MPP7	chr10:28339922-28591995	-0.53168	0.231227	no
WAC	chr10:28808845-28912041	-0.00684641	0.966494	no
uc001ium.2,uc001iun.2	chr10:29698448-29712148	0.143406	0.307659	no
MAP3K8	chr10:30723593-30750762	-0.239834	0.618395	no
-	chr10:30974195-30978416	-0.368825	0.573439	no
AK302694	chr10:30979990-31005942	0.192728	0.662906	no
ZEB1	chr10:31605480-31818742	0.174984	0.476887	no
CCDC7	chr10:32735040-32803511	0.00900658	0.986183	no
-	chr10:33249905-33381286	0.260328	0.623954	no
CREM	chr10:35415751-35501886	-0.212339	0.230581	no
CCNY	chr10:35625405-35861151	0.0177285	0.95326	no
ZNF33A	chr10:38323290-38348995	-0.178843	0.647754	no
HSD17B7P2	chr10:38658137-38667717	-0.229874	0.603036	no
-	chr10:38696183-38706061	0.0894352	0.895518	no
LINC00839	chr10:42970826-42990785	-0.0138876	0.957834	no
ZNF37BP	chr10:43008960-43048280	0.21889	0.777259	no
-	chr10:43230188-43232582	0.23787	0.704365	no
BMS1	chr10:43278358-43330385	0.0421565	0.867358	no
uc001jan.3	chr10:43632120-43680749	-0.00128225	0.99658	no
-	chr10:43915881-43918090	0.0646619	0.906233	no
ZNF487P	chr10:43932573-43980608	-0.313962	0.383339	no
RASSF4	chr10:45455218-45490215	-0.495274	0.07965	no
FAM21C	chr10:46222254-46288412	0.0421519	0.814518	no
SYT15	chr10:46951435-46970949	-1.27675	0.0877468	no
uc001jin.3,uc001jix.4,uc010qhh.2	chr10:51026145-51770376	-0.0229178	0.852191	no
NCOA4	chr10:51026145-51770376	-0.123348	0.716369	no
FAM21A	chr10:51827683-51893280	-0.0543418	0.681669	no
AK022382	chr10:52387152-52393287	-0.083007	0.88443	no
ASAH2B	chr10:52499573-52517232	-0.0234821	0.788405	no
PRKG1	chr10:52749424-53822616	-0.147872	0.693322	no
CSTF2T	chr10:52749424-53822616	0.0695875	0.827895	no
DKK1	chr10:54021326-54080358	-0.0217788	0.972542	no
-	chr10:54246847-54340304	-0.506171	0.186214	no
uc001jkc.4	chr10:60028807-60049019	-0.201165	0.5407	no
uc001jkf.3,uc001jkg.3	chr10:60144956-60160697	0.0541674	0.854417	no
BICC1	chr10:60272644-60591179	-0.215015	0.0176153	no
CDK1	chr10:62538088-62554612	0.246447	0.111345	no
C10orf107	chr10:63422718-63526263	0.269912	0.559306	no
ARID5B	chr10:63663049-63810997	0.00306126	0.996052	no
ZNF365	chr10:63942793-64431771	-0.328172	0.604026	no
NRBF2	chr10:64909894-64914863	-0.266033	0.461193	no
-	chr10:67332790-67375524	1.6599	0.154695	no
SIRT1	chr10:69644426-69678147	-0.0183789	0.957977	no
CCAR1	chr10:70480928-70552516	-0.0596787	0.775201	no
SRGN	chr10:70847341-70864567	-0.415099	0.104384	no
VPS26A	chr10:70883907-70932645	-0.0698075	0.817601	no
HK1	chr10:71029755-71161640	-0.0211625	0.843937	no
TSPAN15	chr10:71211225-71267423	-0.382424	0.549301	no
H2AFY2	chr10:71812356-71892690	-0.0313375	0.931758	no
ADAMTS14	chr10:72432280-72522195	0.301019	0.447039	no
SGPL1	chr10:72575703-72640932	-0.103011	0.497552	no
UNC5B	chr10:73056662-73062635	0.0463344	0.667132	no
SLC29A3	chr10:73079441-73123211	0.0945188	0.845595	no
CHST3	chr10:73723859-73773322	0.188681	0.412692	no
uc010qjy.1	chr10:74451888-74647454	0.0370132	0.908849	no
NUDT13	chr10:74869738-75013363	0.128556	0.655147	no
FAM149B1	chr10:74869738-75013363	0.0318763	0.898327	no
SEC24C	chr10:75496833-75531963	0.0563482	0.831282	no
FUT11	chr10:75532032-75540013	0.185693	0.358339	no
PLAU	chr10:75669940-75677258	0.668485	0.0921608	no
uc001jwi.3,uc001jwj.3	chr10:75910942-76470013	-0.184731	0.0488687	no
VDAC2	chr10:76969911-76995807	-0.113914	0.393659	no
ZNF503-AS2	chr10:77157619-77166914	0.216974	0.56107	no
RPS24	chr10:79808763-79816571	-0.113869	0.79777	no
LINC00856	chr10:80008238-80115753	0.00898971	0.950842	no
LOC642361	chr10:81428182-81588746	0.476075	0.484995	no
uc001kbg.1,uc021puw.1	chr10:81664653-81691574	-0.479164	0.270362	no
uc009xsn.3	chr10:81838425-81852518	-0.0513802	0.905914	no
PLAC9	chr10:81892257-81965740	-0.182943	0.734386	no
LINC00857	chr10:81967141-81979413	0.0555312	0.912127	no
TSPAN14	chr10:82214025-82282391	0.245125	0.00388414	no
CCSER2	chr10:86184694-86278276	-0.047934	0.880376	no
-	chr10:88509632-88515025	0.127498	0.814278	no
BMPR1A	chr10:88515110-88689488	-0.0821213	0.571688	no
SNCG	chr10:88718268-88723017	0.0734962	0.893432	no
uc001ked.2,uc001kee.2	chr10:88725089-88770140	-0.0392436	0.86184	no
FAM35A	chr10:88854933-88951222	0.0150691	0.935268	no
uc001ker.2,uc009xte.1	chr10:88967256-89126950	-0.0611022	0.882683	no
PAPSS2	chr10:89420711-89507564	-0.260926	0.484124	no
PTEN	chr10:89618917-89731683	0.336304	0.194694	no
uc001kfr.3,uc001kft.3	chr10:90694811-90776778	0.244424	0.307754	no
IFIT2	chr10:91052130-91069033	0.455383	0.193155	no
IFIT5	chr10:91166974-91180759	0.17375	0.563623	no
KIF20B	chr10:91461355-91534737	0.239989	0.0298687	no
uc001khi.3	chr10:92922136-93044063	-0.0309545	0.749321	no
HECTD2	chr10:93170095-93274520	0.112101	0.549589	no
-	chr10:93542620-93558021	-1.08612	0.225	no
KIF11	chr10:94352824-94415224	0.279693	0.362165	no
EXOC6	chr10:94608224-94819251	-0.124103	0.795469	no
-	chr10:94966679-94967767	0.0432323	0.941233	no
uc001kjf.2,uc001kjg.2,uc001kji.3,uc010qnw.2	chr10:95653703-95714008	-0.238253	0.367246	no
PLCE1	chr10:95753745-96089412	0.261933	2.28948e-05	yes
TBC1D12	chr10:96162185-96296089	0.00204768	0.98952	no
HELLS	chr10:96305509-96363679	0.225255	0.581313	no
CCNJ	chr10:97512962-97849992	0.0276972	0.891712	no
ZNF518A	chr10:97889471-97923517	0.042981	0.920321	no
uc001kmr.3,uc009xvg.2	chr10:98592016-98746936	0.0639567	0.792228	no
PGAM1	chr10:99186026-99193478	-0.11304	0.726542	no
ZDHHC16	chr10:99205904-99217205	0.010673	0.880537	no
MARVELD1	chr10:99473216-99478308	0.0347517	0.9084	no
ZFYVE27	chr10:99496877-99520664	-0.0355627	0.836434	no
R3HCC1L	chr10:99894380-100004654	0.195098	0.5609	no
CNNM1	chr10:101088574-101154087	-0.0946612	0.660664	no
uc001kqa.4,uc009xwl.3	chr10:101419220-101492423	-0.28112	0.46309	no
LINC00263	chr10:102133332-102143298	0.159792	0.665965	no
HIF1AN	chr10:102295640-102318765	-0.104467	0.7259	no
FAM178A	chr10:102672025-102725086	0.113157	0.251486	no
SEMA4G	chr10:102729279-102749644	-0.211158	0.417463	no
uc001ksj.3,uc001ksk.3	chr10:102756863-102767593	0.0722515	0.81062	no
SFXN3	chr10:102791452-102801000	0.0458711	0.880664	no
KAZALD1	chr10:102819665-102827891	0.155369	0.344892	no
DPCD	chr10:103330405-103370343	-0.148581	0.709636	no
PPRC1	chr10:103893472-103910090	0.0733208	0.806795	no
NOLC1	chr10:103911932-103923627	0.0990154	0.73885	no
GBF1	chr10:104005173-104142830	0.0588215	0.838042	no
uc001kvb.3	chr10:104155431-104162281	0.185693	0.563169	no
FBXL15	chr10:104178978-104182893	-0.0494303	0.869206	no
TMEM180	chr10:104221159-104238858	-0.172541	0.56937	no
SUFU	chr10:104263711-104393215	-0.046785	0.842756	no
SFXN2	chr10:104474297-104498946	0.230568	0.488542	no
C10orf32-AS3MT	chr10:104629209-104661655	-0.368693	0.115132	no
uc001kwm.3,uc001kwn.3	chr10:104678038-104843052	-0.14269	0.42922	no
INA	chr10:105036919-105050108	-0.0459144	0.942301	no
TAF5	chr10:105127723-105150307	-0.00906707	0.983881	no
SLK	chr10:105726862-105788959	0.201955	0.516963	no
SFR1	chr10:105879968-105886143	0.163195	0.720123	no
GSTO2	chr10:106014296-106059207	-0.0448506	0.864318	no
ADD3	chr10:111705316-111895325	-0.0537737	0.716891	no
MXI1	chr10:111969242-112047123	-0.135189	0.695591	no
uc001kzg.3,uc010qre.2	chr10:112631284-112679152	-0.340789	0.213202	no
SHOC2	chr10:112679300-112773505	-0.221767	0.423145	no
ADRA2A	chr10:112836733-112840662	-0.563535	0.0586923	no
ACSL5	chr10:114135948-114188188	0.0713318	0.758653	no
VTI1A	chr10:114190057-114587484	-0.03011	0.922303	no
TCF7L2	chr10:114709885-114927436	-0.212643	0.29684	no
uc001lao.3	chr10:115439425-115490664	0.0385931	0.682258	no
NHLRC2	chr10:115594483-115676951	-0.0293543	0.930892	no
ATRNL1	chr10:116852979-117708496	-0.106205	0.821658	no
SLC18A2	chr10:119026648-119039505	-0.0773776	0.864311	no
GRK5	chr10:120967934-121215131	0.101239	0.754564	no
INPP5F	chr10:121517423-121588662	0.432281	0.0224006	no
SEC23IP	chr10:121652084-121704170	-0.0541529	0.60837	no
PPAPDC1A	chr10:122216465-122349565	0.453665	0.319127	no
WDR11	chr10:122610686-122669038	-0.116696	0.625769	no
TACC2	chr10:123748688-124014057	-0.00343678	0.982968	no
LOC399815	chr10:124639843-124658230	0.10119	0.859684	no
PSTK	chr10:124713960-124749953	-0.368792	0.332016	no
ACADSB	chr10:124768428-124817806	-0.25606	0.495139	no
BUB3	chr10:124913759-124924886	0.0544881	0.857238	no
LHPP	chr10:126150340-126186936	-0.0513947	0.920179	no
C10orf137	chr10:127393858-127452712	0.00136722	0.997052	no
FANK1	chr10:127524532-127698161	-0.44509	0.458031	no
DOCK1	chr10:128594022-129250781	0.0239085	0.923288	no
PTPRE	chr10:129705324-129884164	0.496773	0.284151	no
uc001lkn.2,uc001lko.3	chr10:131934634-131981113	-0.0128952	0.969025	no
PPP2R2D	chr10:133747958-133773601	-0.0628525	0.856375	no
DPYSL4	chr10:134000413-134019280	-1.0943	0.0228079	no
LRRC27	chr10:134145613-134195010	0.0547353	0.812637	no
PWWP2B	chr10:134209508-134231358	-0.0588447	0.897132	no
INPP5A	chr10:134351352-134596984	-0.116207	0.7268	no
PRAP1	chr10:135093137-135166187	-0.0596194	0.893596	no
MTG1	chr10:135192740-135237284	-0.170252	0.198509	no
CYP2E1	chr10:135340866-135383462	-0.206877	0.751006	no
uc001ifs.1	chr10:855483-977698	-0.0375243	0.882233	no
IDI1	chr10:1085919-1178237	-0.285835	0.353698	no
PITRM1	chr10:3179115-3215136	0.0154215	0.961559	no
-	chr10:4242918-4299140	-0.195364	0.558409	no
uc001ihe.4,uc001ihf.4	chr10:4691055-4720535	-0.0768415	0.771843	no
-	chr10:4787367-4823102	-0.142896	0.382218	no
uc001ihs.3,uc001iht.3	chr10:5027448-5227150	-0.257082	0.000448097	no
-	chr10:5636877-5639095	0.0570023	0.90402	no
ASB13	chr10:5680819-5708560	0.0298745	0.933279	no
ANKRD16	chr10:5903415-5931865	0.233598	0.42171	no
uc001iiv.3,uc010qau.2,uc021pmo.1	chr10:5993114-6019624	0.246825	0.0540998	no
KIN	chr10:7792794-7829990	0.0430687	0.917301	no
USP6NL	chr10:11502508-11653679	-0.121156	0.767715	no
NUDT5	chr10:12171639-12292589	-0.0822142	0.485852	no
PHYH	chr10:13319795-13342130	-0.0121145	0.95783	no
SEPHS1	chr10:13359432-13390298	0.0293994	0.916822	no
BEND7	chr10:13480483-13570573	-0.358674	0.288547	no
FAM107B	chr10:14560558-14645771	-0.0180549	0.870222	no
uc001inb.1,uc001inc.1	chr10:14860309-14888968	-1.06961	0.0805893	no
NMT2	chr10:15143781-15210711	-0.403438	0.016539	no
ITGA8	chr10:15555955-15762226	-0.105676	0.520735	no
FAM188A	chr10:15820131-15902726	-0.0975897	0.769094	no
RSU1	chr10:16792875-16859453	0.00846668	0.977283	no
CUBN	chr10:16865964-17171816	0.278977	0.115662	no
uc001ios.3,uc001iot.1	chr10:17184927-17279731	0.0744708	0.83554	no
NSUN6	chr10:18429605-18944176	-0.0293384	0.917379	no
C10orf114	chr10:21781458-21786213	-0.349997	0.42222	no
DNAJC1	chr10:22045453-22292650	0.0733574	0.827583	no
PIP4K2A	chr10:22823765-23003503	-0.111223	0.708536	no
ARHGAP21	chr10:24872537-25012597	0.220175	0.359175	no
PRTFDC1	chr10:25137553-25242699	0.319775	0.387006	no
ABI1	chr10:26986594-27150016	-0.00590829	0.98434	no
uc001itg.2,uc001ith.2,uc009xku.1	chr10:27283777-27389427	-0.102531	0.0787593	no
YME1L1	chr10:27399039-27443349	-0.123685	0.700259	no
ACBD5	chr10:27484142-27531068	0.0382337	0.709233	no
MKX	chr10:27961684-28056767	-0.527203	0.0512668	no
ARMC4	chr10:28101096-28288041	-0.502653	0.186163	no
MPP7	chr10:28339922-28591995	-1.11362	0.013541	no
WAC-AS1	chr10:28808845-28912041	-0.0921011	0.45329	no
SVIL	chr10:29746276-30025864	-0.0309843	0.72907	no
KIAA1462	chr10:30301728-30337252	-0.207677	0.51592	no
MTPAP	chr10:30598457-30663377	-0.0267724	0.945131	no
ZNF438	chr10:31133564-31321291	0.189303	0.369743	no
-	chr10:31981963-31996446	-0.202922	0.848087	no
uc001iwg.1,uc001iwh.1	chr10:32556682-32667669	0.118603	0.493426	no
CUL2	chr10:35297478-35379570	-0.0270007	0.928124	no
uc001izc.3	chr10:38090446-38146547	-0.10786	0.82099	no
ZNF37BP	chr10:43008960-43048280	-0.0519386	0.416948	no
ZNF33B	chr10:43084554-43134111	-0.362449	0.394358	no
ZNF239	chr10:44051552-44069973	-0.239846	0.146323	no
ZNF32	chr10:44139306-44144790	-0.11841	0.68051	no
HNRNPA3P1	chr10:44282859-44285865	0.0766398	0.896572	no
RSU1P2	chr10:45604786-45681489	-0.0947632	0.869196	no
ZFAND4	chr10:46111038-46168251	-0.0912613	0.735155	no
AGAP4	chr10:46321049-46344272	-0.0142065	0.968829	no
BMS1P1	chr10:46749780-46762892	-0.157088	0.778239	no
SYT15	chr10:46951435-46970949	0.847484	0.0559794	no
LOC399753	chr10:49218158-49268026	0.279719	0.3837	no
uc001jgv.3	chr10:49654078-49732230	0.241813	0.0233626	no
VSTM4	chr10:50222332-50323560	0.0678439	0.829136	no
uc001jhs.4	chr10:50661133-50747169	-0.18895	0.464092	no
PARG	chr10:51026145-51770376	-0.0968539	0.262873	no
uc001jiu.3	chr10:51026145-51770376	-0.136325	0.667616	no
SGMS1	chr10:52065344-52384237	0.0153826	0.898623	no
PRKG1-AS1	chr10:54021326-54080358	-0.065011	0.865587	no
BC015429	chr10:54206768-54215053	-0.340169	0.428102	no
ZWINT	chr10:58117198-58121034	0.295627	0.345071	no
IPMK	chr10:59951119-60027694	-0.191044	0.588886	no
RHOBTB1	chr10:62629197-62761198	-0.042559	0.769356	no
TMEM26	chr10:63166400-63213396	1.07296	0.0463232	no
RTKN2	chr10:63942793-64431771	0.027452	0.945794	no
EGR2	chr10:64571755-64578927	-0.23444	0.533199	no
HERC4	chr10:69681655-69834570	-0.168991	0.000303446	no
uc021prt.1	chr10:70173820-70231879	0.0865684	0.63463	no
uc001joi.3,uc010qiy.2	chr10:70237646-70287280	0.0649488	0.750053	no
AIFM2	chr10:71812356-71892690	0.0889926	0.804827	no
uc001jqx.1	chr10:72058728-72142382	0.135317	0.694541	no
-	chr10:72149127-72150291	0.238603	0.651717	no
PSAP	chr10:73576048-73594129	-0.159876	0.746891	no
ASCC1	chr10:73855789-73975867	-0.0732383	0.854578	no
DNAJB12	chr10:74092587-74114907	0.00873296	0.977242	no
MICU1	chr10:74127083-74283744	0.112566	0.714265	no
P4HA1	chr10:74766979-74856780	-0.392219	3.52097e-07	yes
uc001jtn.3,uc009xqx.3	chr10:74869738-75013363	-0.0098966	0.961574	no
DNAJC9	chr10:74869738-75013363	0.07907	0.735904	no
ANXA7	chr10:75135188-75173841	-0.0783146	0.606713	no
MSS51	chr10:75180394-75193319	-0.0208046	0.947835	no
uc001juu.4,uc021pto.1	chr10:75433924-75492867	-0.0276413	0.852461	no
CAMK2G	chr10:75572258-75634349	0.0329846	0.76472	no
COMTD1	chr10:76969911-76995807	0.0248449	0.962063	no
KCNMA1	chr10:78644634-79397591	0.614901	0.0684618	no
DLG5	chr10:79550547-79687654	0.101492	0.738858	no
uc001kas.1,uc001kbe.2	chr10:81428182-81588746	-0.201264	0.588707	no
ANXA11	chr10:81892257-81965740	0.0748596	0.729251	no
WAPAL	chr10:88194806-88281541	-0.0705835	0.470517	no
MMRN2	chr10:88695263-88717425	0.381692	0.457621	no
AL157440	chr10:88725089-88770140	0.125217	0.782919	no
GLUD1	chr10:88809958-88854776	-0.0804717	0.614508	no
NUTM2A-AS1	chr10:88967256-89126950	-0.0810158	0.674658	no
ATAD1	chr10:89511632-89577980	-0.0646624	0.726879	no
KLLN	chr10:89618917-89731683	-0.326562	0.542997	no
PTEN	chr10:89618917-89731683	-0.15957	0.807928	no
PTEN	chr10:89618917-89731683	0.178135	0.664262	no
RNLS	chr10:90043858-90344149	0.463662	0.107238	no
ACTA2	chr10:90694811-90776778	0.483209	0.283997	no
uc001kgp.2,uc009xtu.2	chr10:91358789-91405329	0.121501	0.800119	no
IDE	chr10:94209843-94333852	-0.141761	0.270748	no
MYOF	chr10:95066185-95242369	0.0302288	0.942136	no
FRA10AC1	chr10:95427639-95462913	0.0854418	0.834888	no
NOC3L	chr10:96092987-96122683	0.027402	0.938293	no
ALDH18A1	chr10:97365685-97416567	-0.292852	0.329265	no
TCTN3	chr10:97423122-97453900	-0.250714	0.404563	no
ENTPD1-AS1	chr10:97512962-97849992	0.25602	0.279787	no
PIK3AP1	chr10:98353068-98433595	0.94033	0.148214	no
RRP12	chr10:99116378-99185802	0.00647296	0.976058	no
MMS19	chr10:99218080-99258513	0.0464951	0.846654	no
MORN4	chr10:99374309-99393913	-0.359242	0.44006	no
uc010qoz.1	chr10:99473216-99478308	0.0905468	0.769812	no
LOXL4	chr10:100007442-100028012	-0.269672	0.443238	no
GOT1	chr10:101156626-101190530	0.0625846	0.845319	no
SLC25A28	chr10:101372828-101418994	0.103984	0.829414	no
COX15	chr10:101419220-101492423	-0.0519385	0.870156	no
DNMBP	chr10:101635332-101769705	-0.060394	0.857976	no
ERLIN1	chr10:101909846-101945814	0.208396	0.488175	no
uc001kqw.1	chr10:102032900-102046521	-0.10881	0.736925	no
SEC31B	chr10:102246355-102289636	-0.0229885	0.937587	no
MRPL43	chr10:102729279-102749644	0.0126333	0.969512	no
POLL	chr10:103330405-103370343	0.0726832	0.565066	no
NPM3	chr10:103541081-103543170	-0.266819	0.534205	no
MGEA5	chr10:103544199-103578337	-0.144153	0.63028	no
C10orf76	chr10:103605315-103774550	-0.0443544	0.846001	no
uc009xxd.1	chr10:104162375-104168691	-0.492653	0.470779	no
ARL3	chr10:104433483-104473621	-0.0487876	0.879191	no
NT5C2	chr10:104847773-104954912	-0.143357	0.346384	no
PCGF6	chr10:105062552-105110891	0.0463736	0.802471	no
uc001kyg.3	chr10:106069160-106098210	0.125503	0.678234	no
XPNPEP1	chr10:111624522-111683311	0.0853157	0.778966	no
BBIP1	chr10:112631284-112679152	-0.117404	0.794368	no
GPAM	chr10:113909621-113943537	-0.0323304	0.909745	no
ZDHHC6	chr10:114190057-114587484	0.0698124	0.62405	no
uc001law.2	chr10:115594483-115676951	0.0852394	0.664787	no
uc001lbb.1,uc001lbc.1	chr10:115880667-115934364	-0.250665	0.309672	no
HSPA12A	chr10:118430702-118502085	0.336665	0.480014	no
KIAA1598	chr10:118644292-118765088	-0.231169	0.430048	no
EMX2OS	chr10:119243544-119304579	0.032189	0.91578	no
-	chr10:119351023-119356847	-1.56699	0.174658	no
RAB11FIP2	chr10:119764426-119806380	0.0654249	0.783568	no
uc001ldo.2,uc010qss.1	chr10:120065433-120101851	-0.238202	0.320541	no
EIF3A	chr10:120793249-120840687	0.0213337	0.953394	no
SFXN4	chr10:120900411-120924899	0.0871496	0.857733	no
RGS10	chr10:121259338-121302724	-0.236568	0.501048	no
uc001ler.2	chr10:121588971-121632649	0.168041	0.572522	no
FGFR2	chr10:123237843-123357972	1.30816	0.00121738	no
uc001lfp.3,uc001lfq.3,uc010qtt.2	chr10:123499937-123688217	0.113069	0.166946	no
NSMCE4A	chr10:123716601-123734743	0.138351	0.559345	no
FAM24B-CUZD1	chr10:124591597-124639649	-0.286713	0.218635	no
C10orf88	chr10:124690373-124713919	-0.066519	0.87627	no
uc001lha.2	chr10:124750321-124768312	-0.00589534	0.981174	no
OAT	chr10:126085871-126107545	-0.21658	0.469403	no
UROS	chr10:127482880-127511842	-0.102309	0.754306	no
DHX32	chr10:127524532-127698161	-0.101261	0.748567	no
ADAM12	chr10:127700963-128077256	-0.0212902	0.837965	no
-	chr10:128101366-128110430	-0.0388989	0.942443	no
-	chr10:128591977-128593632	0.210788	0.72022	no
MKI67	chr10:129894721-129924643	0.485676	0.0124235	no
uc021qav.1	chr10:131633495-131762520	0.602544	0.00166828	no
LOC387723	chr10:131862064-131909088	0.0512408	0.891488	no
uc001lkv.1,uc010qut.1	chr10:133779963-133795476	-0.331668	0.169294	no
uc001llc.1,uc010quu.1	chr10:134020995-134145385	-0.231138	0.374104	no
uc010qvc.1	chr10:135093137-135166187	0.0741845	0.507486	no
-	chr10:849918-852350	0.986195	0.164116	no
-	chr10:1031156-1032016	-0.951911	0.354572	no
-	chr10:4787367-4823102	0.219125	0.728308	no
-	chr10:4787367-4823102	-1.37353	0.328853	no
-	chr10:4787367-4823102	-0.860261	0.272859	no
-	chr10:4787367-4823102	0.520049	0.526182	no
-	chr10:4787367-4823102	-0.774465	0.225657	no
-	chr10:4787367-4823102	-0.573301	0.460893	no
-	chr10:8203258-8203394	1.14216	0.208736	no
-	chr10:8203487-8204180	0.126479	0.830532	no
-	chr10:13190942-13191421	-0.580835	0.503172	no
-	chr10:13192799-13193645	-0.187914	0.815224	no
-	chr10:13343947-13344545	1.01105	0.265396	no
-	chr10:17619332-17619611	0.359728	0.595591	no
-	chr10:17619752-17620270	0.107617	0.856141	no
-	chr10:17764795-17765309	0.567231	0.543058	no
-	chr10:18429605-18944176	-0.878401	0.388614	no
-	chr10:20575645-20576426	0.381492	0.677456	no
-	chr10:20576935-20577952	-0.414626	0.61397	no
-	chr10:21776209-21777059	-2.05186	0.138104	no
-	chr10:22514659-22514968	0.177481	0.732561	no
-	chr10:23414629-23415482	-0.580524	0.45892	no
-	chr10:23425806-23427538	0.0433471	0.885123	no
-	chr10:25012672-25013537	-0.268698	0.769827	no
-	chr10:27638448-27638910	0.380409	0.626913	no
ARMC4	chr10:28101096-28288041	-0.550635	0.401844	no
-	chr10:30592756-30594030	-1.04027	0.217769	no
-	chr10:30594961-30595682	0.966954	0.251166	no
-	chr10:32047902-32049077	-0.30116	0.690811	no
-	chr10:32217947-32219456	-1.3943	0.110113	no
-	chr10:32391422-32391940	-0.186936	0.61581	no
-	chr10:32400596-32400706	-0.636162	0.310198	no
-	chr10:32477196-32477750	-0.0697213	0.816258	no
-	chr10:33249905-33381286	-0.550706	0.476262	no
-	chr10:33627770-33629018	-0.352057	0.642175	no
-	chr10:33651864-33653297	-0.275226	0.730836	no
-	chr10:33653510-33654750	-0.291401	0.690768	no
-	chr10:33678864-33679402	2.97653	0.163545	no
-	chr10:36810775-36813338	-0.069898	0.824416	no
-	chr10:37233052-37233481	-0.171618	0.841793	no
-	chr10:37284169-37284473	0.199156	0.711221	no
-	chr10:37626362-37627222	0.393391	0.573886	no
-	chr10:38368981-38369381	-0.0627711	0.911983	no
-	chr10:38369502-38369697	-0.340754	0.524135	no
-	chr10:38637580-38638546	0.141849	0.801227	no
-	chr10:38638722-38639512	-0.171828	0.719266	no
-	chr10:38639643-38640187	-0.283119	0.566342	no
-	chr10:43062123-43062948	-0.152782	0.749661	no
-	chr10:44100134-44101384	0.110085	0.732161	no
-	chr10:44910042-44910147	-0.625587	0.500867	no
-	chr10:46971658-46972843	-0.730898	0.305819	no
-	chr10:48588189-48589089	-0.546061	0.498916	no
-	chr10:48922337-48922761	-0.579848	0.570265	no
-	chr10:49218158-49268026	-1.49428	0.151848	no
-	chr10:50643223-50644384	-0.60175	0.491693	no
-	chr10:50645012-50645752	0.464134	0.644091	no
-	chr10:50645866-50647735	0.529061	0.488293	no
-	chr10:50647799-50648343	1.06066	0.373033	no
-	chr10:50650054-50650835	1.55326	0.173125	no
-	chr10:50651431-50652956	0.375154	0.598897	no
-	chr10:50656522-50658982	-0.4241	0.516049	no
-	chr10:50979222-50979505	0.725063	0.513656	no
-	chr10:51026145-51770376	-1.5769	0.139097	no
-	chr10:51026145-51770376	-1.19457	0.183723	no
-	chr10:51026145-51770376	-1.75875	0.184898	no
-	chr10:52024646-52027104	0.0101116	0.973353	no
-	chr10:52393456-52395484	-0.0447009	0.947988	no
-	chr10:52426368-52426679	1.04548	0.320631	no
-	chr10:52486794-52487592	0.162623	0.805696	no
-	chr10:52522110-52522803	-0.0730355	0.931887	no
-	chr10:54084944-54085770	-1.21864	0.246574	no
-	chr10:54170899-54171382	0.118916	0.883313	no
-	chr10:54204214-54206616	-0.718877	0.329533	no
-	chr10:54246847-54340304	-3.41265	0.235726	no
-	chr10:58113384-58114856	0.049415	0.935824	no
-	chr10:60897418-60897781	-0.572824	0.550468	no
-	chr10:65662134-65663029	-0.004322	0.990133	no
-	chr10:65929583-65930661	0.39065	0.435103	no
-	chr10:66929262-66929371	0.0700529	0.916383	no
-	chr10:66929520-66929626	0.0543829	0.946777	no
-	chr10:67441415-67442234	0.613095	0.482632	no
-	chr10:69975469-69978248	-0.162069	0.79987	no
-	chr10:69978315-69980282	-0.608513	0.330902	no
-	chr10:69980471-69983326	-0.628423	0.258061	no
-	chr10:70304104-70304648	-0.240499	0.586476	no
-	chr10:71192770-71193120	0.0146824	0.9825	no
-	chr10:75386973-75387427	-2.67385	0.214944	no
-	chr10:75493516-75496367	0.168456	0.778971	no
-	chr10:75540415-75541420	-0.599007	0.433423	no
-	chr10:76472095-76473792	-0.495571	0.498965	no
-	chr10:76849135-76849391	0.361546	0.632677	no
-	chr10:79492767-79494115	0.0456347	0.926963	no
-	chr10:81421354-81422990	-0.117273	0.86164	no
-	chr10:81428182-81588746	-0.221995	0.777208	no
-	chr10:81428182-81588746	0.148495	0.827615	no
-	chr10:81428182-81588746	0.0181842	0.975405	no
-	chr10:81599425-81601013	-0.218118	0.774395	no
-	chr10:81652092-81652785	0.255041	0.717518	no
-	chr10:82896300-82896707	-0.119689	0.860751	no
-	chr10:88689886-88690925	0.235816	0.752103	no
-	chr10:88691048-88692522	-0.289891	0.67378	no
-	chr10:88801322-88802820	-0.188547	0.804108	no
-	chr10:90898832-90899116	-0.172282	0.751779	no
LIPA	chr10:91044581-91045263	-0.562289	0.412851	no
-	chr10:91738416-91738748	0.029284	0.950269	no
-	chr10:92813227-92813799	0.382568	0.606896	no
-	chr10:93379048-93380366	0.0213107	0.975794	no
-	chr10:93381013-93381761	-1.59205	0.111174	no
-	chr10:94428644-94429400	-0.160226	0.75103	no
-	chr10:94443565-94449535	-0.374469	0.444686	no
-	chr10:94968312-94968452	1.08076	0.275334	no
-	chr10:94968675-94968916	-0.154131	0.77498	no
-	chr10:94969218-94969442	-0.139273	0.750231	no
-	chr10:96365855-96368370	0.688388	0.302664	no
-	chr10:96368610-96373638	0.235121	0.619116	no
-	chr10:97927303-97928088	-0.0729085	0.934086	no
-	chr10:97949164-97949409	-0.399111	0.546868	no
-	chr10:98347353-98348223	1.29299	0.248437	no
-	chr10:98510017-98510689	-0.095826	0.8269	no
-	chr10:98590521-98591705	-1.27849	0.122364	no
-	chr10:98749946-98755684	-0.0566002	0.907988	no
-	chr10:102727940-102729102	-0.426091	0.565455	no
-	chr10:104605510-104605785	-0.0602498	0.928156	no
-	chr10:105623703-105627590	0.316142	0.638938	no
-	chr10:107446132-107446591	0.0770888	0.820925	no
-	chr10:111421580-111421808	0.427835	0.66604	no
-	chr10:111440199-111440781	-0.12278	0.841563	no
-	chr10:112256952-112257481	-0.158796	0.844161	no
-	chr10:119237113-119240617	-0.0187947	0.97361	no
-	chr10:120403356-120403730	-0.0111954	0.983776	no
-	chr10:120631524-120631922	-0.087955	0.84815	no
-	chr10:120691601-120691718	0.248395	0.768348	no
-	chr10:120692209-120692654	-0.111747	0.760659	no
-	chr10:121217288-121219236	0.549247	0.421568	no
-	chr10:121252433-121253106	-0.776918	0.464634	no
-	chr10:121254252-121254844	-1.87092	0.0887659	no
-	chr10:121360404-121361109	-0.652111	0.458583	no
-	chr10:121380700-121381182	-0.787878	0.259843	no
-	chr10:121756926-121757196	-0.242413	0.654638	no
-	chr10:122892630-122892877	0.0455186	0.921962	no
-	chr10:126855231-126855399	0.607818	0.38414	no
-	chr10:128588195-128588923	-1.44918	0.197505	no
-	chr10:128589991-128591150	0.135712	0.864176	no
-	chr10:133773666-133775059	-2.0633	0.029758	no
-	chr10:134334786-134335672	-0.682455	0.421581	no
RIC8A	chr11:209068-236362	0.0887962	0.782053	no
PSMD13	chr11:236698-252984	-0.0915679	0.761345	no
ATHL1	chr11:289117-295814	-0.0493796	0.653615	no
uc001lox.4,uc001loy.4	chr11:307991-315272	0.0858419	0.747338	no
BC040735	chr11:318652-321146	0.0274277	0.957038	no
B4GALNT4	chr11:369794-382117	-1.07072	1.41755e-05	yes
PKP3	chr11:392598-404908	0.115748	0.721492	no
PTDSS2	chr11:450060-491410	-0.0355472	0.92073	no
-	chr11:509783-514688	-0.566385	0.254138	no
LRRC56	chr11:537517-564025	-0.185592	0.507263	no
RASSF7	chr11:537517-564025	-0.32457	0.143975	no
EPS8L2	chr11:644224-727728	0.00919509	0.965055	no
-	chr11:777590-785015	-0.279774	0.591633	no
RPLP2	chr11:805306-812876	-0.0792597	0.81996	no
PNPLA2	chr11:818891-825571	-0.13835	0.645272	no
CD151	chr11:832914-838835	-0.0226628	0.951788	no
AP2A2	chr11:925808-1012245	0.0895744	0.694745	no
-	chr11:1983536-1984222	1.76044	0.201357	no
CD81	chr11:2398546-2419118	-0.0348147	0.938754	no
SLC22A18	chr11:2923511-2946476	-0.154716	0.729249	no
LOC650368	chr11:3402167-3433152	0.249277	0.147943	no
uc010qxw.2	chr11:3696117-3847582	-0.0807698	0.311456	no
STIM1	chr11:3876377-4114440	0.00698459	0.981283	no
RRM1	chr11:4115923-4160151	0.17336	0.579523	no
TRIM6-TRIM34	chr11:5269501-5667011	0.138	0.348175	no
TRIM22	chr11:5710710-5732093	0.294669	0.24458	no
SMPD1	chr11:6411643-6416229	-0.106189	0.465374	no
DNHD1	chr11:6518525-6614005	0.0333595	0.902503	no
ILK	chr11:6616398-6633909	0.101595	0.458766	no
ZNF215	chr11:6947653-6979278	-0.0366174	0.911287	no
uc001mfj.4	chr11:7597997-7674991	-0.0764445	0.812594	no
EIF3F	chr11:8008444-8023343	0.0722854	0.817002	no
TUB	chr11:8102742-8190590	-0.169269	0.354936	no
AKIP1	chr11:8932687-8951063	-0.102175	0.608221	no
IPO7	chr11:9406137-9469674	0.0200545	0.948743	no
ZNF143	chr11:9483525-9550071	-0.0618395	0.814842	no
WEE1	chr11:9597087-9608062	-0.0479095	0.909359	no
-	chr11:10316366-10325795	0.0592881	0.888153	no
ZBED5-AS1	chr11:10879763-10900823	-0.223892	0.688118	no
USP47	chr11:11862969-12031316	-0.121305	0.645689	no
uc001mki.3	chr11:12397833-12556903	-0.0745225	0.824627	no
ARNTL	chr11:13299298-13409059	-0.143768	0.253107	no
SPON1	chr11:13984183-14289679	1.28671	0.0240919	no
NUCB2	chr11:17298269-17371521	-0.0358668	0.880093	no
NCR3LG1	chr11:17373308-17403200	0.172153	0.570956	no
-	chr11:18210552-18210937	-0.170673	0.747997	no
LDHA	chr11:18415935-18429765	-0.19081	0.561693	no
LDHC	chr11:18433852-18472793	-0.0404246	0.957669	no
SPTY2D1-AS1	chr11:18610340-18656330	-0.234489	0.790862	no
TMEM86A	chr11:18720180-18727231	-0.105841	0.802485	no
IGSF22	chr11:18727952-18747777	-0.851611	0.129708	no
ZDHHC13	chr11:19138691-19197967	0.0238226	0.94383	no
PRMT3	chr11:20409075-20530879	-0.0832572	0.850497	no
ANO3	chr11:26353677-26684958	-0.201825	0.596031	no
FIBIN	chr11:27015426-27019301	-0.248713	0.496518	no
BDNF-AS	chr11:27528398-27699350	0.238502	0.637609	no
METTL15	chr11:28129797-28355106	-0.0958726	0.81827	no
ARL14EP	chr11:30344575-30359975	-0.171772	0.604653	no
DNAJC24	chr11:31391376-31531169	-0.285922	0.508603	no
ELP4	chr11:31531257-31806570	0.240429	0.586954	no
RCN1	chr11:32112403-32127272	-0.12942	0.465735	no
DEPDC7	chr11:33049985-33055128	-0.153126	0.739266	no
uc001mud.3,uc009yju.3,uc010rei.2	chr11:33060683-33101063	0.101917	0.501527	no
-	chr11:33214638-33259061	0.0120857	0.978268	no
KIAA1549L	chr11:33397594-33695646	0.294654	0.00545968	no
CAPRIN1	chr11:34074527-34120607	0.0241621	0.939189	no
-	chr11:34169099-34170973	-0.980034	0.333637	no
CAT	chr11:34460471-34493607	-0.0549553	0.856757	no
CD44	chr11:35160416-35253952	0.00432326	0.991884	no
TRIM44	chr11:35684202-35832782	0.00518787	0.986722	no
LDLRAD3	chr11:35965602-36253744	-0.0490159	0.893163	no
uc010rfe.1	chr11:36616066-36681690	-0.0654921	0.763556	no
API5	chr11:43333504-43366080	-0.177827	0.439731	no
TTC17	chr11:43380434-43516483	-0.117779	0.589957	no
HSD17B12	chr11:43600702-43878169	-0.135705	0.65334	no
ALKBH3	chr11:43902356-43941825	0.00975596	0.965781	no
uc001mxz.3,uc001mya.3	chr11:44117098-44268774	-0.108992	0.706527	no
uc001myo.3	chr11:45168363-45236295	-0.596477	0.0166361	no
CRY2	chr11:45890760-45904901	0.0170658	0.959264	no
MAPK8IP1	chr11:45907046-45928020	-0.366189	0.107022	no
uc021qik.1,uc021qil.1	chr11:46299165-46342972	-0.109842	0.429936	no
DGKZ	chr11:46366816-46402104	0.0728392	0.765684	no
uc001nco.3	chr11:46402176-46405375	0.341075	0.310551	no
DDB2	chr11:47236358-47290584	0.357429	0.341222	no
NR1H3	chr11:47236358-47290584	0.395765	0.120033	no
SLC39A13	chr11:47430045-47438239	-0.010377	0.968458	no
PTPRJ	chr11:48157242-48192394	-0.0860441	0.804543	no
SERPING1	chr11:57365026-57382326	0.129638	0.715351	no
MIR130A	chr11:57408756-57409932	-0.240625	0.765117	no
CLP1	chr11:57425215-57429340	0.149901	0.7207	no
ZDHHC5	chr11:57448950-57468737	-0.0699951	0.81722	no
FAM111A	chr11:58910317-58922512	0.263615	0.136226	no
STX3	chr11:59522531-59573355	-0.0114093	0.974383	no
TMEM132A	chr11:60691912-60720060	-0.360046	0.222548	no
DAK	chr11:61066918-61116231	0.00801296	0.958899	no
TMEM216	chr11:61159831-61166567	-0.111515	0.809149	no
SDHAF2	chr11:61197585-61241064	-0.106941	0.767028	no
DAGLA	chr11:61447904-61514474	0.390101	0.0137428	no
FADS2	chr11:61615786-61634825	-0.205818	0.555921	no
BEST1	chr11:61717355-61735910	-0.264448	0.563162	no
TTC9C	chr11:62495583-62507762	0.0481186	0.886847	no
TAF6L	chr11:62538612-62599563	-0.00247516	0.993498	no
SLC3A2	chr11:62623483-62656355	-0.00436495	0.989183	no
C11orf84	chr11:63580904-63595211	0.100688	0.548746	no
STIP1	chr11:63953586-63972020	0.016332	0.958787	no
FERMT3	chr11:63974151-64001753	0.0204508	0.911374	no
FKBP2	chr11:64008412-64017020	0.0187783	0.928382	no
GPR137	chr11:64051810-64056972	0.231699	0.437248	no
ESRRA	chr11:64072905-64089295	-0.0594654	0.656793	no
CCDC88B	chr11:64107689-64125139	0.0957937	0.855443	no
RPS6KA4	chr11:64126624-64139687	0.264508	0.38398	no
PPP2R5B	chr11:64691703-64701950	0.0362033	0.914271	no
ARL2-SNX15	chr11:64781584-64808044	0.0773281	0.800811	no
SAC3D1	chr11:64808375-64824949	0.364839	0.444	no
MRPL49	chr11:64888098-64902155	0.00199139	0.99481	no
CAPN1	chr11:64947351-64979479	0.0403188	0.904157	no
POLA2	chr11:65029399-65066125	0.293542	0.370847	no
CDC42EP2	chr11:65082288-65095405	0.0295817	0.920993	no
NEAT1	chr11:65190160-65212992	-0.470944	0.250792	no
-	chr11:65222568-65226520	-0.35864	0.251043	no
SSSCA1	chr11:65336346-65341669	0.0529723	0.826243	no
uc001ofb.2,uc010rom.1	chr11:65405565-65430631	0.0971118	0.741216	no
-	chr11:65433641-65439175	0.216813	0.77454	no
MUS81	chr11:65627871-65641096	0.0141882	0.962592	no
-	chr11:65695917-65697138	0.775362	0.337011	no
SART1	chr11:65729159-65747607	0.144665	0.627652	no
BANF1	chr11:65769549-65771656	0.0629408	0.807721	no
CST6	chr11:65779461-65780976	0.194527	0.764507	no
SF3B2	chr11:65819451-65836382	-0.00370572	0.991297	no
PACS1	chr11:65960005-66012218	0.111048	0.723601	no
KLC2	chr11:66025090-66035332	-0.0699544	0.826203	no
uc001ohi.1	chr11:66045695-66055380	0.000553004	0.998691	no
SLC29A2	chr11:66129991-66139645	0.81536	0.417502	no
SLC29A2	chr11:66129991-66139645	0.368059	0.694942	no
-	chr11:66176810-66184407	0.420463	0.618383	no
uc001oic.4,uc001oid.4	chr11:66234335-66246668	-0.0475544	0.793869	no
uc001oif.1,uc001oii.1	chr11:66246971-66301084	-0.0360974	0.887689	no
CCS	chr11:66360643-66373490	-0.164424	0.671424	no
C11orf80	chr11:66512206-66614003	0.0320244	0.825228	no
LRFN4	chr11:66623943-66627953	0.21366	0.504191	no
KDM2A	chr11:66886702-67025550	0.245426	0.0764863	no
ANKRD13D	chr11:67056021-67069955	0.0865481	0.808515	no
SSH3	chr11:67070918-67080078	-0.339823	0.00114855	no
uc001okm.3	chr11:67118048-67121472	-0.247681	0.578318	no
RAD9A	chr11:67159422-67167405	0.0680744	0.824313	no
RPS6KB2	chr11:67195934-67202879	0.154973	0.634251	no
NDUFV1	chr11:67374322-67380012	0.049053	0.76716	no
FAM86C2P	chr11:67558516-67572807	0.36986	0.691541	no
ALDH3B1	chr11:67777769-67796743	-0.136453	0.660452	no
TCIRG1	chr11:67806391-67888858	0.203938	0.152365	no
uc009ysg.3	chr11:68079988-68214621	0.0669396	0.829811	no
IGHMBP2	chr11:68671225-68708069	0.0735	0.338722	no
MYEOV	chr11:69066259-69187281	-0.194093	0.274184	no
PPFIA1	chr11:70116805-70230607	-0.0125819	0.966536	no
CTTN	chr11:70244586-70282690	-0.0248323	0.793533	no
-	chr11:71159625-71163199	-0.488972	0.4552	no
NADSYN1	chr11:71164216-71212592	-0.0134562	0.968591	no
uc001oqv.4,uc001oqw.4,uc009ysr.3,uc009yss.3	chr11:71498505-71517177	-0.174727	0.294042	no
uc001ord.3,uc001ore.1	chr11:71639767-71809540	-0.0212142	0.942599	no
LRTOMT	chr11:71639767-71809540	0.0328087	0.913705	no
FOLR3	chr11:71825915-71850934	0.125015	0.814391	no
INPPL1	chr11:71934921-71950188	0.0251309	0.856335	no
-	chr11:71991187-71991838	0.0934796	0.821501	no
BC150585	chr11:72396113-72463753	-0.646467	0.450738	no
ARAP1	chr11:72504402-72505258	-1.0514	0.178256	no
ATG16L2	chr11:72525450-72540680	0.127603	0.587278	no
ARHGEF17	chr11:73016979-73080425	0.0504362	0.882751	no
RELT	chr11:73087404-73108519	0.15577	0.708337	no
-	chr11:73472217-73475912	-0.319985	0.565856	no
MRPL48	chr11:73498909-73575656	0.0730174	0.801585	no
uc001oul.1	chr11:73588032-73638779	0.010362	0.977986	no
uc001ovf.1	chr11:74303628-74353786	0.221636	0.51375	no
NEU3	chr11:74699323-74721951	-0.114241	0.553881	no
uc001owh.3	chr11:75110548-75116733	-0.0934006	0.765427	no
SERPINH1	chr11:75278826-75280475	0.0730392	0.814839	no
UVRAG	chr11:75526211-75855282	-0.139268	0.693188	no
ACER3	chr11:76571916-76735003	0.164395	0.655468	no
CAPN5	chr11:76777991-76837204	0.0797733	0.790038	no
AQP11	chr11:77300435-77321505	-0.800642	0.190533	no
AAMDC	chr11:77532147-77583398	-0.00424976	0.982142	no
USP35	chr11:77899841-78128868	0.0487619	0.89567	no
C11orf82	chr11:82612736-82645701	0.138193	0.404301	no
LOC100506233	chr11:82783107-82802307	-0.0989852	0.816111	no
PCF11	chr11:82868136-82896835	0.0909856	0.384323	no
ANKRD42	chr11:82904767-82997431	-0.141868	0.579792	no
uc001pao.3	chr11:85339621-85347731	-0.0496313	0.895062	no
TMEM126A	chr11:85358962-85367597	-0.0860894	0.844031	no
EED	chr11:85955625-85989830	0.0482235	0.903294	no
C11orf73	chr11:86013252-86056985	-0.00808768	0.977428	no
uc001pcc.1,uc010rts.1	chr11:86511487-86665288	-0.0803107	0.838246	no
BC038205	chr11:88157548-88161306	1.62237	0.152114	no
KIAA1731	chr11:93394798-93474767	0.102085	0.714453	no
uc001peg.3,uc001peh.3,uc009ywi.3	chr11:93474771-93507993	-0.118522	0.702173	no
PANX1	chr11:93861940-93933133	-0.0272607	0.921379	no
ANKRD49	chr11:94227152-94233034	-0.150003	0.579927	no
uc001pfa.3,uc009ywk.2	chr11:94277005-94354587	0.271132	0.304441	no
AMOTL1	chr11:94473667-94609999	0.156513	0.613422	no
SRSF8	chr11:94800061-94804916	-0.20928	0.559414	no
uc001pfp.2,uc010ruh.2	chr11:95502105-95657478	-0.00534414	0.981421	no
uc009ywu.3	chr11:96123152-96126727	-0.0895762	0.80649	no
ARHGAP42	chr11:100558406-100864666	0.191508	0.634389	no
KIAA1377	chr11:101785476-101871793	-0.10983	0.484773	no
C11orf70	chr11:101918168-101955291	-0.0752472	0.883898	no
YAP1	chr11:101978616-102104154	0.0397961	0.87868	no
BIRC3	chr11:102188147-102213952	0.485146	0.360454	no
uc010rur.2	chr11:102217187-102249401	-0.0574174	0.848536	no
WTAPP1	chr11:102654406-102707497	-0.175293	0.564802	no
DYNC2H1	chr11:102980159-103350591	-0.00397262	0.98662	no
MIR4693	chr11:103489529-103744968	-1.37642	0.000341833	no
-	chr11:103489529-103744968	-2.04743	0.163154	no
PDGFD	chr11:103777914-103797853	-0.370035	0.399655	no
ELMOD1	chr11:107461816-107537505	-0.983154	0.145366	no
CUL5	chr11:107879407-107978489	-0.120517	0.706394	no
ACAT1	chr11:107992257-108018891	-0.040377	0.899238	no
ATM	chr11:108093558-108338258	-0.125586	0.298256	no
DDX10	chr11:108535780-108811653	-0.126615	0.656693	no
ZC3H12C	chr11:109963037-110042566	0.253608	0.450695	no
uc001plr.1	chr11:111385509-111431788	0.157679	0.590345	no
SIK2	chr11:111473158-111637169	-0.0202557	0.945985	no
C11orf1	chr11:111652835-111754922	-0.0321581	0.94526	no
HSPB2-C11orf52	chr11:111779349-111797595	-0.113125	0.813634	no
uc001pmz.3	chr11:111953191-111966518	-0.161765	0.60483	no
-	chr11:112160899-112164896	-0.149285	0.639537	no
NCAM1	chr11:112831968-113149158	0.227287	0.344325	no
TTC12	chr11:113185250-113244018	-0.331226	0.441992	no
NNMT	chr11:114165683-114183238	-0.302037	0.358225	no
RBM7	chr11:114269358-114302335	-0.111591	0.724663	no
PAFAH1B2	chr11:117014999-117048889	-1.46746	0.210146	no
SIDT2	chr11:117049469-117102944	-0.123586	0.737225	no
uc001pqt.3,uc001pqu.3	chr11:117103353-117186972	0.117092	0.593321	no
UBE4A	chr11:118230295-118270023	-0.0760402	0.538669	no
TMEM25	chr11:118398209-118417313	-0.0655457	0.40655	no
uc001pul.3,uc010ryl.2	chr11:118868796-118892292	-0.0310281	0.909409	no
TRAPPC4	chr11:118868796-118892292	0.0540353	0.895023	no
VPS11	chr11:118937959-118952688	0.0366484	0.904302	no
HMBS	chr11:118955586-118964278	0.0549145	0.784474	no
C2CD2L	chr11:118977840-118988327	0.119542	0.425938	no
HINFP	chr11:118992232-119005765	-0.0713513	0.756603	no
NLRX1	chr11:119039436-119054725	-0.0228151	0.930875	no
uc001pwe.3	chr11:119076989-119178859	0.139726	0.645488	no
TMEM136	chr11:120195837-120204396	-0.328348	0.467024	no
ARHGEF12	chr11:120207061-120360645	0.0647285	0.6259	no
uc001pxo.3,uc001pxp.3	chr11:120894788-120961479	-0.173658	0.456388	no
SC5D	chr11:121163387-121184119	-0.357594	0.177187	no
uc001pym.3	chr11:122753429-122834568	0.0503268	0.75382	no
GRAMD1B	chr11:123300914-123498476	0.268923	0.101564	no
VWA5A	chr11:123986110-124017618	-0.235596	0.686401	no
uc001qaj.4,uc001qak.4	chr11:124492741-124543777	-0.139583	0.426829	no
ROBO3	chr11:124735304-124751556	0.0423991	0.653075	no
CCDC15	chr11:124823942-124915188	0.507037	0.00154548	no
SLC37A2	chr11:124953034-124960412	-0.101701	0.858502	no
EI24	chr11:125439297-125454579	-0.0454407	0.87825	no
uc001qcd.2,uc001qce.2	chr11:125462623-125492807	0.0730771	0.65787	no
CHEK1	chr11:125495030-125550793	0.269676	0.307075	no
HYLS1	chr11:125756954-125773116	0.186525	0.65224	no
FAM118B	chr11:126081618-126134649	-0.0413619	0.89064	no
FOXRED1	chr11:126138934-126148027	0.0634765	0.765512	no
uc001qdm.1,uc001qdn.1	chr11:126152807-126167455	0.165675	0.0957649	no
DCPS	chr11:126173646-126225482	-0.0902416	0.814129	no
ST3GAL4	chr11:126225539-126284536	0.151287	0.425554	no
FLI1	chr11:128562548-128683162	0.129108	0.727627	no
APLP2	chr11:129940462-130014706	-0.213434	0.777449	no
NTM	chr11:131779499-132206716	0.151698	0.305964	no
uc001qhb.2	chr11:133938819-134095352	-0.050151	0.867284	no
ACAD8	chr11:134123417-134135746	0.0221445	0.946155	no
uc001loj.4,uc001lok.4	chr11:209068-236362	-0.122047	0.606862	no
SIGIRR	chr11:405715-414999	-0.130456	0.764363	no
RNH1	chr11:494459-504458	0.141348	0.703834	no
C11orf35	chr11:537517-564025	-0.938433	0.133142	no
IRF7	chr11:612552-615999	0.298848	0.0191945	no
DEAF1	chr11:644224-727728	-0.0395509	0.909824	no
PDDC1	chr11:765347-777504	-0.0778512	0.744907	no
CEND1	chr11:787109-790126	-0.687022	0.164914	no
uc001lrn.2,uc009yci.3	chr11:790474-805250	-0.249337	0.253483	no
CHID1	chr11:867858-910874	-0.0360863	0.868411	no
TOLLIP	chr11:1295597-1323973	-0.112461	0.715567	no
MOB2	chr11:1490684-1785501	-0.0273227	0.912561	no
uc021qbs.1	chr11:1490684-1785501	-0.131407	0.511309	no
NAP1L4	chr11:2965659-3013607	0.0484592	0.873277	no
CARS	chr11:3022151-3078681	-0.05131	0.749242	no
OSBPL5	chr11:3108345-3187969	0.125879	0.667761	no
ZNF195	chr11:3379156-3400452	-0.216493	0.628178	no
NUP98	chr11:3696117-3847582	0.0979852	0.736828	no
TRIM68	chr11:4619901-4629489	0.0625408	0.869476	no
TRIM5	chr11:5684424-5706339	0.0638995	0.833369	no
FAM160A2	chr11:6232563-6255941	0.0201004	0.91717	no
uc001mdb.1	chr11:6416353-6440300	0.0904035	0.762899	no
TRIM3	chr11:6469842-6495214	0.10244	0.598776	no
ARFIP2	chr11:6495912-6503098	-0.198098	0.507766	no
DNHD1	chr11:6518525-6614005	-0.375691	0.566794	no
RRP8	chr11:6616398-6633909	0.0943273	0.754714	no
TPP1	chr11:6633996-6640618	0.052393	0.8756	no
DCHS1	chr11:6642543-6677074	0.526176	0.0339444	no
MRPL17	chr11:6700172-6704665	-0.0162442	0.956841	no
ZNF214	chr11:7020548-7041586	0.138354	0.680866	no
CYB5R2	chr11:7686130-7694821	0.949694	0.104964	no
TRIM66	chr11:8633393-8704239	-0.113993	0.181447	no
NRIP3	chr11:9002045-9025596	0.409339	0.337336	no
SCUBE2	chr11:9041046-9113150	0.0858539	0.834569	no
DENND5A	chr11:9160369-9286918	0.110256	0.654794	no
uc001mhy.1,uc001mib.2	chr11:9776124-10315754	0.0620183	0.822852	no
MRVI1	chr11:10592835-10715535	-0.480514	0.000963109	no
EIF4G2	chr11:10818592-10830043	-0.0808516	0.868399	no
ZBED5	chr11:10874250-10879620	-0.0523187	0.876131	no
DKK3	chr11:11862969-12031316	-0.155156	0.74	no
BTBD10	chr11:13409555-13484838	-0.0449618	0.859173	no
SPON1	chr11:13984183-14289679	-0.669286	0.252323	no
RRAS2	chr11:14298988-14386052	-0.161126	0.137877	no
uc001mli.2,uc010rcp.1	chr11:14479048-14665180	-0.130915	0.560602	no
CYP2R1	chr11:14899228-14913209	-0.00397387	0.989075	no
[truncated: 10,145 more rows]

## Sheet: A-3
	A-3: HGPS Vehicle vs. HGPS Treatment
Gene	Locus	log2(fold_change)	p_value	significant
M37726	chr1:568144-570307	-0.0446705	0.759083	no
uc001abr.1	chr1:761585-793056	-0.308049	0.03259	no
SAMD11	chr1:843517-901431	0.603328	1.47794e-06	yes
KLHL17	chr1:843517-901431	0.194683	0.0297424	no
PLEKHN1	chr1:901752-911580	0.393203	0.117077	no
AGRN	chr1:977147-991501	-0.378048	0.182788	no
-	chr1:1209402-1214769	-0.0443216	0.943881	no
SCNN1D	chr1:1215815-1227409	0.217062	0.696349	no
PUSL1	chr1:1227763-1260046	0.124048	0.700035	no
GLTPD1	chr1:1260142-1264276	0.011112	0.972293	no
LOC148413	chr1:1334909-1345518	-0.205705	0.634712	no
ATAD3B	chr1:1385068-1431582	0.0609898	0.855212	no
ATAD3A	chr1:1446357-1470067	0.0415922	0.845283	no
MMP23A	chr1:1570611-1678014	0.0704892	0.893029	no
uc001aiq.3,uc001air.3	chr1:1981903-2139729	-0.878048	0.0190695	no
C1orf86	chr1:1981903-2139729	0.929683	0.211067	no
SKI	chr1:2159980-2241653	0.119836	0.678215	no
RER1	chr1:2324706-2344056	-0.0673803	0.814012	no
TNFRSF14	chr1:2487236-2495267	0.582916	0.172919	no
FAM213B	chr1:2517898-2564481	-0.116202	0.712245	no
ARHGEF16	chr1:3395432-3402753	-0.55268	0.291554	no
SMIM1	chr1:3689210-3692915	0.025261	0.97013	no
DFFB	chr1:3728644-3801993	0.279259	0.320912	no
KCNAB2	chr1:5922593-6161253	0.0467782	0.879667	no
RNF207	chr1:6266188-6296044	0.874774	0.000509308	yes
TAS1R1	chr1:6615337-6639817	-0.264488	0.617271	no
ZBTB48	chr1:6640055-6649340	0.376101	0.120479	no
THAP3	chr1:6684924-6761966	-0.0765254	0.893042	no
CAMTA1	chr1:6845383-6932107	0.076057	0.868037	no
SLC45A1	chr1:8378192-8404227	0.0990057	0.863706	no
GPR157	chr1:9160399-9252498	-0.82363	0.25027	no
mir-34	chr1:9160399-9252498	0.116353	0.803232	no
H6PD	chr1:9299954-9331394	0.323678	0.254069	no
SLC25A33	chr1:9599527-9644607	0.0108309	0.974641	no
TMEM201	chr1:9648931-9674935	0.103786	0.843586	no
PIK3CD	chr1:9711789-9884550	0.215899	0.485929	no
NMNAT1	chr1:9986368-10047450	-0.010066	0.956022	no
UBE4B	chr1:10093040-10241300	0.169455	0.560905	no
KIF1B	chr1:10270619-10441794	0.0160684	0.955309	no
APITD1-CORT	chr1:10490799-10502872	0.11111	0.792664	no
PEX14	chr1:10535002-10690815	0.115385	0.674665	no
TARDBP	chr1:11072380-11085549	-0.0205343	0.943856	no
FBXO44	chr1:11708417-11723384	-0.291604	0.417907	no
FBXO6	chr1:11724401-11734409	0.0686769	0.883172	no
uc001asv.3,uc001asw.3	chr1:11796141-11814037	0.225667	0.398567	no
uc001ate.4	chr1:11866206-11907674	-0.0436014	0.490136	no
MFN2	chr1:12040039-12073572	-0.0110561	0.969604	no
MIIP	chr1:12079298-12091774	0.0299308	0.945358	no
TNFRSF1B	chr1:12227059-12269277	1.10667	0.0722084	no
VPS13D	chr1:12290094-12572098	0.0760758	0.490324	no
PRDM2	chr1:14025365-14151574	0.0370438	0.75705	no
KAZN	chr1:15250624-15438997	0.102642	0.8218	no
TMEM51	chr1:15479027-15546974	0.287018	0.686716	no
DNAJC16	chr1:15853320-15898452	-0.0722296	0.834987	no
DDI2	chr1:15943943-15995537	0.0577606	0.819323	no
uc001axx.4	chr1:16370246-16383803	0.30315	0.549435	no
NECAP2	chr1:16767166-16788131	0.203132	0.473769	no
CROCC	chr1:17240586-17299474	0.278992	0.0915092	no
-	chr1:17516273-17524353	-0.563307	0.273241	no
ARHGEF10L	chr1:17866329-18024370	0.0841265	0.640048	no
PQLC2	chr1:19638739-19659015	0.166996	0.581862	no
MINOS1	chr1:19923470-19956315	-0.14775	0.683087	no
PINK1	chr1:20959947-20988057	-0.101461	0.746038	no
BC127868	chr1:21760973-21762643	0.742794	0.460872	no
uc001bes.3	chr1:21763266-21811393	0.252591	0.0825855	no
uc001bfm.4,uc001bfn.4	chr1:22351994-22357725	0.0516381	0.818553	no
CDC42	chr1:22379116-22419443	0.00667004	0.964832	no
ZBTB40	chr1:22778343-22857650	0.0428673	0.747734	no
uc021oif.1	chr1:23685853-23698330	-0.892604	0.213931	no
LYPLA2	chr1:24116714-24127294	-0.356508	0.323001	no
PNRC2	chr1:24286300-24289949	0.056582	0.840213	no
NIPAL3	chr1:24683488-24803221	-0.158184	0.604965	no
CLIC4	chr1:25071759-25170815	-0.154597	0.678992	no
TMEM50A	chr1:25664788-25756683	-0.0080814	0.978629	no
TMEM57	chr1:25757387-25826699	0.0854286	0.795512	no
LDLRAP1	chr1:25870075-25895379	-0.221919	0.0980444	no
SEPN1	chr1:26126666-26144713	0.286332	0.348763	no
uc001bkq.4,uc009vrz.3	chr1:26145665-26185887	-0.000156101	0.998761	no
EXTL1	chr1:26347863-26363053	-0.164086	0.192787	no
CEP85	chr1:26560685-26605299	0.576322	0.0074029	no
DHDDS	chr1:26758878-26797795	0.0396734	0.743441	no
HMGN2	chr1:26798085-26803163	0.427996	0.162863	no
RPS6KA1	chr1:26856248-26901520	-0.0276478	0.963369	no
ARID1A	chr1:27022521-27108601	0.119047	0.690009	no
PIGV	chr1:27114059-27124894	0.447997	0.0691453	no
ZDHHC18	chr1:27158508-27182211	0.084298	0.796071	no
TRNP1	chr1:27319986-27327377	0.35679	0.263367	no
uc009vst.2	chr1:27561006-27635110	0.117949	0.677981	no
PPP1R8	chr1:28157251-28178183	-0.0951387	0.786556	no
XKR8	chr1:28292404-28294604	-0.0693307	0.859475	no
SESN2	chr1:28585962-28609004	-0.076936	0.839995	no
MED18	chr1:28655512-28662478	0.0131453	0.973776	no
RCC1	chr1:28832454-28865708	0.239077	0.325638	no
uc001bqh.3	chr1:28879518-28908388	0.299406	0.305213	no
RAB42	chr1:28919916-28923130	1.06631	0.0640131	no
uc001bqz.3,uc001bra.3,uc001brb.3	chr1:28995239-29046036	0.130601	0.545105	no
YTHDF2	chr1:29062652-29096287	0.0447924	0.896054	no
EPB41	chr1:29213602-29450453	0.283747	0.247459	no
SERINC2	chr1:31882411-31899166	0.0594906	0.798783	no
TINAGL1	chr1:32042085-32051869	-0.155782	0.352202	no
uc001buc.1	chr1:32479490-32526450	0.242172	0.446174	no
TMEM39B	chr1:32538018-32568467	0.195084	0.373518	no
KPNA6	chr1:32573643-32642313	-0.0247216	0.930894	no
TXLNA	chr1:32645290-32663983	0.210874	0.454342	no
CCDC28B	chr1:32666201-32674288	0.255468	0.139656	no
FAM167B	chr1:32710841-32714461	0.587008	0.200005	no
HDAC1	chr1:32757992-32793590	0.381559	0.281958	no
uc001bvk.3,uc001bvm.3	chr1:33004771-33071542	0.463964	0.277191	no
KIAA1522	chr1:33207437-33324476	0.363964	0.38924	no
uc001bvz.3	chr1:33207437-33324476	0.120101	0.521338	no
ADC	chr1:33546713-33586144	-0.67275	0.108326	no
ZNF362	chr1:33594003-33766320	0.329001	0.00505719	no
uc001byn.3,uc001byo.3,uc009vut.3	chr1:35544971-35582428	0.216103	0.143037	no
ZMYM4	chr1:35734297-35887854	0.104026	0.44967	no
NCDN	chr1:36024161-36032380	-0.131768	0.655214	no
TFAP2E	chr1:36035412-36107445	-0.15555	0.716249	no
AGO1	chr1:36348809-36395212	0.104238	0.59011	no
AGO3	chr1:36396318-36522063	0.0490591	0.898172	no
COL8A2	chr1:36560837-36590934	0.648216	0.0146667	no
MAP7D1	chr1:36621688-36646449	0.0447442	0.861666	no
THRAP3	chr1:36689802-36770957	0.272548	0.350133	no
SH3D21	chr1:36771993-36794810	-0.155531	0.717929	no
ZC3H12A	chr1:37920478-37949978	0.267137	0.454264	no
MANEAL	chr1:38259773-38267278	-0.55567	0.0583869	no
RHBDL2	chr1:39303871-39407472	-1.70138	0.182368	no
PPIE	chr1:40204516-40254533	0.0218725	0.941434	no
MFSD2A	chr1:40420783-40435628	-0.198573	0.693102	no
CAP1	chr1:40506254-40563142	-0.082682	0.418643	no
RLF	chr1:40627040-40706593	0.0928651	0.817306	no
ZFP69B	chr1:40915746-40929755	-0.385344	0.361594	no
ZFP69	chr1:40942999-40962015	-0.0912013	0.838047	no
uc001cfp.3,uc001cfq.3	chr1:40974419-40983296	0.299032	0.0779552	no
NFYC	chr1:41154751-41237276	0.328157	0.164729	no
CTPS1	chr1:41446050-41478288	0.00283553	0.992896	no
-	chr1:41898694-41930614	0.00457031	0.995244	no
PPIH	chr1:43124047-43141545	0.294006	0.148785	no
YBX1	chr1:43148065-43168020	-0.0697342	0.790456	no
C1orf50	chr1:43232882-43247738	-0.123697	0.686603	no
ERMAP	chr1:43282774-43310660	0.329384	0.224467	no
ZNF691	chr1:43312243-43318177	0.493233	0.218479	no
SLC2A1-AS1	chr1:43424719-43449029	-0.0921827	0.889251	no
uc001cjk.2	chr1:43855555-43920379	0.156057	0.303878	no
PTPRF	chr1:43996546-44089343	-0.0459537	0.880049	no
KDM4A	chr1:44115796-44171269	0.034348	0.837935	no
uc001ckb.3	chr1:44171494-44396831	0.217549	0.167573	no
DPH2	chr1:44435652-44439043	0.0989871	0.812241	no
ATP6V0B	chr1:44440601-44443972	-0.0625471	0.782678	no
B4GALT2	chr1:44444873-44456843	0.0796308	0.760391	no
CCDC24	chr1:44457171-44506069	0.198466	0.486213	no
uc001cln.3	chr1:44457171-44506069	-0.943373	0.206069	no
DMAP1	chr1:44679117-44820973	0.306177	0.126218	no
RNF220	chr1:45097643-45117396	0.337	0.0399503	no
RPS8	chr1:45232785-45244770	0.286478	0.318897	no
uc001cmn.3,uc010ole.1	chr1:45265966-45282153	-0.193566	0.359418	no
PTCH2	chr1:45282277-45292009	-0.34058	0.455567	no
UROD	chr1:45477804-45481341	0.014515	0.937044	no
TOE1	chr1:45794913-45811233	0.258769	0.18307	no
MMACHC	chr1:45965855-45979099	-0.195018	0.505017	no
AKR1A1	chr1:46016454-46035723	0.018653	0.93239	no
NASP	chr1:46049659-46084578	0.537792	0.0145659	no
TMEM69	chr1:46153846-46216485	0.0239183	0.90981	no
MAST2	chr1:46269267-46501865	0.222551	0.028732	no
TSPAN1	chr1:46649293-46651634	-0.178602	0.815144	no
LURAP1	chr1:46668888-46690312	-0.00571918	0.98813	no
RAD54L	chr1:46743254-46763956	0.441183	0.511338	no
UQCRH	chr1:46769337-46782450	-0.167415	0.578727	no
uc001cpr.1,uc001cpt.1,uc010omc.1	chr1:46806131-46831659	0.183235	0.420806	no
FAAH	chr1:46859938-46879520	-0.0251189	0.957112	no
FOXD2	chr1:47897565-47906390	0.0133133	0.979411	no
CDKN2C	chr1:51433572-51441031	0.63749	0.0498441	no
-	chr1:51443057-51479113	1.24518	0.0135604	no
RNF11	chr1:51701721-51740844	-0.301212	0.312212	no
uc001css.3	chr1:52042850-52344771	0.16462	0.174278	no
BTF3L4	chr1:52521856-52556388	0.121576	0.741221	no
uc001cto.3	chr1:52607558-52814761	-0.0679082	0.834546	no
PRPF38A	chr1:52870218-52886410	0.222534	0.576031	no
ZYG11B	chr1:53192130-53293013	-0.00639408	0.982551	no
SCP2	chr1:53458676-53517289	-0.0910311	0.748089	no
PODN	chr1:53526489-53581482	0.417519	0.204663	no
uc001cwk.1	chr1:54412018-54433839	0.0277456	0.868826	no
TCEANC2	chr1:54519230-54571602	0.0119408	0.97633	no
uc001cxj.2,uc001cxm.2	chr1:55007907-55077061	-0.0254082	0.925511	no
HEATR8-TTC4	chr1:55181494-55208328	0.0184914	0.959883	no
-	chr1:59486178-59511205	1.80989	0.0390099	no
FGGY	chr1:59762485-60228402	0.0195835	0.926935	no
INADL	chr1:62208055-62629591	0.292649	0.0692741	no
ATG4C	chr1:63249530-63331092	0.0657434	0.870084	no
ALG6	chr1:63833260-63904233	0.0488264	0.925726	no
uc001dbi.4,uc001dbj.2	chr1:64239574-64646379	-0.780987	0.0890345	no
CACHD1	chr1:64935830-65158741	-0.82065	9.29303e-07	yes
LEPR	chr1:65983075-66103176	-0.0794659	0.638669	no
PDE4B	chr1:66797522-66840262	-0.144421	0.594278	no
MIER1	chr1:67390577-67454302	0.0281362	0.937701	no
SRSF11	chr1:70671364-70718690	0.180612	0.246842	no
CTH	chr1:70876900-70905557	-0.347668	0.557862	no
-	chr1:72748826-73023626	1.06346	0.312421	no
FPGT-TNNI3K	chr1:74663895-74674384	0.303782	0.454159	no
LHX8	chr1:75566475-75627218	-3.19276	0.00791993	no
ACADM	chr1:76190042-76229355	-0.14337	0.3518	no
uc009wbt.1	chr1:76252554-76260764	-0.109486	0.736424	no
ST6GALNAC5	chr1:77333064-77531962	0.448094	0.181879	no
AK5	chr1:77747592-78025654	-0.152039	0.520423	no
uc001dhx.3,uc010ork.2	chr1:78245290-78345353	-0.0806384	0.544543	no
uc001dib.4,uc001dic.4	chr1:78353682-78445771	-0.233036	0.218046	no
GIPC2	chr1:78534683-78603623	-0.272616	0.406776	no
IFI44	chr1:79115423-79129763	0.668696	0.0387602	no
-	chr1:79735620-79775370	2.42861	0.0307778	no
-	chr1:79856051-79871644	2.06229	0.0136827	no
PRKACB	chr1:84543635-84670979	-0.0945734	0.830873	no
RPF1	chr1:84944919-85043727	0.0319639	0.926717	no
CLCA2	chr1:86889756-86922240	-0.708931	0.10531	no
SH3GLB1	chr1:87170252-87213867	-0.027904	0.921668	no
LOC339524	chr1:87458689-87575681	0.00246967	0.993658	no
PKN2	chr1:89149921-89301938	0.0180463	0.908026	no
GBP1P1	chr1:89887619-89891710	0.652998	0.196911	no
LRRC8D	chr1:90308855-90401989	0.153079	0.412676	no
ZNF326	chr1:90460677-90499131	-0.0993882	0.769444	no
CDC7	chr1:91966400-91991321	0.864631	0.00261531	no
KIAA1107	chr1:92545861-92650280	0.170276	0.646849	no
RPAP2	chr1:92764521-92838675	0.27543	0.526598	no
RPL5	chr1:93297403-93427079	0.170761	0.546274	no
MTF2	chr1:93544791-93604638	0.157411	0.474417	no
CCDC18	chr1:93646280-93812425	0.839454	0.115156	no
FNBP1L	chr1:93913687-94020218	-0.0811904	0.792077	no
-	chr1:94792726-94800786	0.110083	0.883428	no
uc001dqv.4	chr1:95285900-95360802	0.0373218	0.941525	no
uc001drd.4,uc001drh.4	chr1:95699710-95712840	-0.231713	0.473658	no
PTBP2	chr1:97187174-97280605	-0.0693286	0.772068	no
SNX7	chr1:99126912-99226057	0.0345806	0.909001	no
PALMD	chr1:100111430-100160097	0.223133	0.739039	no
AGL	chr1:100315639-100329966	0.0748594	0.899038	no
TRMT13	chr1:100598705-100643800	-0.0849321	0.829861	no
RTCA	chr1:100731713-100758361	-0.263838	0.396897	no
CDC14A	chr1:100818022-100985833	-0.823299	5.59436e-05	yes
BX538249	chr1:101455179-101552819	-0.262448	0.371377	no
AMY2B	chr1:104068329-104115727	0.0229505	0.929945	no
NTNG1	chr1:107682628-108024597	0.753686	8.76276e-09	yes
FAM102B	chr1:109102970-109181949	0.322684	0.377115	no
GPSM2	chr1:109419602-109506111	0.690313	0.0953655	no
CELSR2	chr1:109792640-109818378	-0.417504	0.266791	no
SYPL2	chr1:110008891-110026405	0.487576	0.0847063	no
ATXN7L2	chr1:110026516-110035885	0.39138	0.0156608	no
CYB561D1	chr1:110037506-110043117	0.204539	0.55129	no
uc009wfh.1	chr1:110162040-110174677	-0.16158	0.0232407	no
uc001dyf.3,uc001dyn.3,uc010ovt.2	chr1:110198697-110260890	0.164051	0.380035	no
CSF1	chr1:110453117-110473616	0.90093	1.0434e-10	yes
uc001dza.1,uc009wfp.1	chr1:110577237-110605170	0.0104148	0.971075	no
SLC6A17	chr1:110693131-110744823	-0.719663	0.183306	no
KCNC4	chr1:110752820-110776674	0.0686686	0.548551	no
CEPT1	chr1:111659953-111703577	-0.112622	0.816051	no
OVGP1	chr1:111956897-111970399	-1.44052	0.287324	no
ATP5F1	chr1:111982511-112005235	-0.123434	0.669416	no
uc001ebk.3,uc001ebl.3	chr1:112162404-112259310	0.0726844	0.517317	no
DDX20	chr1:112298189-112310199	0.0283284	0.930963	no
CTTNBP2NL	chr1:112934168-113006065	0.0378594	0.908044	no
uc001eca.3,uc001ecb.3,uc009wgg.3	chr1:113006298-113065764	0.376236	0.155859	no
uc001ecm.3,uc001ecn.3	chr1:113217047-113249011	0.0476713	0.649293	no
BX648855	chr1:113499029-113542118	-0.394532	0.478109	no
uc001edf.1,uc009wgn.1	chr1:113615822-113670173	0.229858	0.250369	no
MAGI3	chr1:113933149-114228545	0.473214	0.030409	no
HIPK1	chr1:114472388-114520491	0.00271184	0.992634	no
-	chr1:115817726-115825115	-0.750639	0.273519	no
SLC22A15	chr1:116519118-116612675	0.135182	0.689273	no
ATP1A1	chr1:116915003-116947396	0.335922	0.299829	no
TTF2	chr1:117602940-117645491	0.307099	0.0388063	no
MAN1A2	chr1:117908400-118071559	0.101922	0.43281	no
WDR3	chr1:118472368-118727848	-0.0887999	0.698353	no
AK125759	chr1:119573556-119726704	0.0822705	0.840757	no
HSD3B2	chr1:119977228-120102013	-1.00524	0.198746	no
PHGDH	chr1:120262249-120277604	0.719345	0.187942	no
-	chr1:120837315-120838560	0.094786	0.90797	no
HIST2H2BA	chr1:120904678-120907451	0.547463	0.257555	no
uc001eis.2	chr1:121091652-121134803	0.239196	0.117236	no
CR936796	chr1:142618798-143164862	0.389877	0.504755	no
DQ587539	chr1:143401659-143404126	-1.18733	0.147997	no
SRGAP2B	chr1:143912358-144094477	0.14521	0.649576	no
uc021oul.1	chr1:145209068-145368684	0.226711	0.249918	no
uc001eml.1	chr1:145096314-145129943	-0.112744	0.512686	no
ANKRD34A	chr1:145470507-145475647	-0.402472	0.0944525	no
LIX1L	chr1:145477047-145501669	0.224113	0.451701	no
uc001ent.2,uc001enu.2	chr1:145507556-145516076	-0.0612564	0.794591	no
ITGA10	chr1:145524989-145543868	0.855923	0.0148842	no
PIAS3	chr1:145575220-145590461	0.0932191	0.748783	no
RNF115	chr1:145590672-145691248	0.236201	0.133324	no
PDZK1	chr1:145694434-145764324	0.396826	0.181504	no
-	chr1:146012787-146019831	0.411218	0.48866	no
uc010ozk.1	chr1:146373545-146460430	-0.0890256	0.825912	no
PDIA3P	chr1:146644309-146697230	0.126954	0.75182	no
PDIA3P	chr1:146644309-146697230	0.218816	0.502004	no
uc001epm.4	chr1:146714290-146767444	0.227489	0.0180842	no
GPR89B	chr1:147400505-147465755	0.115612	0.775335	no
-	chr1:147554508-147564448	0.395209	0.418336	no
LOC645166	chr1:148928283-148951184	-0.148715	0.768641	no
-	chr1:149039749-149045628	-0.611616	0.391639	no
-	chr1:149060106-149062309	0.105058	0.889663	no
BOLA1	chr1:149871153-149872348	0.236995	0.625581	no
VPS45	chr1:150039341-150117507	0.065377	0.636344	no
PLEKHO1	chr1:150121766-150131841	0.405016	0.198487	no
C1orf54	chr1:150244772-150253395	0.184666	0.722936	no
C1orf51	chr1:150254952-150259505	0.249906	0.560885	no
MRPS21	chr1:150266182-150282205	0.0217127	0.944493	no
PRPF3	chr1:150293927-150325710	0.0822526	0.803841	no
RPRD2	chr1:150336665-150449439	0.187251	0.563245	no
uc001euq.3	chr1:150459914-150480076	0.298631	0.18858	no
ECM1	chr1:150480516-150486265	0.0577106	0.82987	no
-	chr1:150493804-150509241	-0.402582	0.611793	no
ADAMTSL4	chr1:150521855-150534190	0.26544	0.0458257	no
SETDB1	chr1:150898801-150937220	0.0899513	0.578594	no
PRUNE	chr1:150980905-151008190	0.163255	0.540428	no
C1orf56	chr1:151020190-151032125	0.238867	0.606918	no
SCNM1	chr1:151138497-151148547	0.201255	0.600971	no
PIP5K1A	chr1:151171020-151222007	-0.0140125	0.948188	no
ZNF687	chr1:151254718-151300191	0.220455	0.520353	no
PSMB4	chr1:151372040-151373603	0.0323369	0.909201	no
TUFT1	chr1:151512780-151556059	-0.432684	0.222375	no
SNX27	chr1:151584526-151671559	-0.0202247	0.947062	no
LOC100132111	chr1:151810944-151826173	-1.38386	0.0522311	no
AK307246	chr1:153520693-153524863	0.667834	0.0288355	no
uc001fcn.2,uc009woj.2	chr1:153591275-153618782	0.109555	0.359842	no
uc001fcq.3	chr1:153631144-153643488	0.086159	0.820329	no
INTS3	chr1:153700548-153746555	0.162934	0.274653	no
uc001fdm.1	chr1:153931587-153958863	0.426041	0.458373	no
RPS27	chr1:153963243-153964810	-0.332336	0.44674	no
ATP8B2	chr1:154298008-154323780	0.214711	0.455748	no
CKS1B	chr1:154946965-154953593	0.71485	0.11544	no
FLAD1	chr1:154955769-154965587	0.0402645	0.865407	no
ZBTB7B	chr1:154975105-154991001	-0.0693391	0.689199	no
uc001fgr.1	chr1:155006281-155035252	-0.104337	0.718082	no
uc001fhw.1	chr1:155141883-155157445	0.176143	0.147073	no
uc001fjz.1,uc010pfz.1	chr1:155232419-155259638	0.226208	0.342475	no
FDPS	chr1:155278538-155300909	-0.061051	0.756329	no
LMNA	chr1:156052368-156109878	0.381915	3.56782e-09	yes
PMF1-BGLAP	chr1:156163729-156209868	0.119236	0.690869	no
APOA1BP	chr1:156561555-156566601	-0.123824	0.700792	no
RRNAD1	chr1:156691685-156706752	0.0889363	0.775626	no
PEAR1	chr1:156863466-156886226	1.13818	4.26992e-05	yes
-	chr1:157678925-157680332	0.0566578	0.880337	no
KIRREL	chr1:157963062-158069993	0.425095	1.03965e-08	yes
uc001fun.1	chr1:159887902-159895284	0.157958	0.5993	no
PEA15	chr1:160175098-160187502	-0.204482	0.613685	no
NCSTN	chr1:160258376-160328742	0.111878	0.68025	no
KLHDC9	chr1:161068150-161070138	0.486343	0.41328	no
NIT1	chr1:161087861-161128646	0.0596002	0.864126	no
UFC1	chr1:161087861-161128646	-0.00310033	0.990796	no
USP21	chr1:161129253-161135516	0.340256	0.353257	no
PPOX	chr1:161136180-161141010	0.0235164	0.929058	no
NDUFS2	chr1:161159006-161184184	0.0621159	0.812376	no
TOMM40L	chr1:161195794-161213089	-0.064656	0.852675	no
uc001gag.3,uc001gai.3	chr1:161283989-161341461	-0.104657	0.588926	no
FCRLA	chr1:161676761-161684142	0.113894	0.82468	no
FCRLB	chr1:161691757-161698020	-0.0936029	0.350203	no
DUSP12	chr1:161718349-161726952	-0.158214	0.574357	no
ATF6	chr1:161736033-161952661	-0.161282	0.234947	no
UHMK1	chr1:162466963-162499449	-0.0959533	0.746528	no
UAP1	chr1:162531280-162569633	-0.243116	0.163818	no
DDR2	chr1:162602122-162756554	0.107423	0.744308	no
HSD17B7	chr1:162760495-162782704	-0.0486554	0.926396	no
NUF2	chr1:163292802-163325553	1.83509	0.00213569	no
PBX1	chr1:164595241-164821164	0.60721	0.0692529	no
UCK2	chr1:165864798-165880973	0.356184	0.323418	no
POGK	chr1:166808922-166823723	0.0549061	0.710672	no
POU2F1	chr1:167190065-167396582	-0.0623256	0.890081	no
uc001gfi.4,uc001gfl.3	chr1:168195054-168283664	0.199907	0.449821	no
uc001gfy.3,uc009wvp.1	chr1:169345822-169365950	-0.0080795	0.981093	no
C1orf112	chr1:169761672-169863076	0.6412	0.107951	no
GORAB	chr1:170501262-170522974	0.461877	0.0403154	no
-	chr1:170628782-170629863	-0.308395	0.704429	no
PRRX1	chr1:170630643-170708771	0.316483	0.307767	no
FMO4	chr1:171283283-171311550	0.17758	0.624857	no
METTL13	chr1:171750760-171766856	0.140624	0.683629	no
uc001gie.3	chr1:171810620-172413230	-0.572174	0.238098	no
SUCO	chr1:172502094-172581297	-0.113247	0.195002	no
KLHL20	chr1:173684073-173757055	-0.0095892	0.95235	no
DARS2	chr1:173764079-173837129	0.142735	0.39395	no
ZBTB37	chr1:173837219-173856355	-0.302638	0.562692	no
RABGAP1L	chr1:174128528-174964659	0.0353691	0.878226	no
CACYBP	chr1:174968570-174992644	0.177813	0.529631	no
RASAL2	chr1:178060415-178448648	0.121713	0.473722	no
uc001gnq.3	chr1:179850815-179889211	0.0876555	0.367577	no
CEP350	chr1:179923445-180084015	0.0921775	0.657617	no
uc001gny.3,uc001gnz.3	chr1:180123967-180169859	-0.068422	0.773871	no
KIAA1614	chr1:180882011-180920934	0.458297	0.192746	no
MR1	chr1:181002560-181020399	0.199234	0.658935	no
IER5	chr1:181057499-181062396	0.217162	0.45333	no
DHX9	chr1:182808438-182857117	0.172369	0.520998	no
LAMC1	chr1:182992328-183114795	0.0128447	0.969372	no
LAMC2	chr1:183155173-183214262	0.463887	0.0406298	no
RGL1	chr1:183605207-183897699	-0.142426	0.643931	no
TSEN15	chr1:183904965-184064977	0.0493722	0.856878	no
RNF2	chr1:185014537-185071740	0.151761	0.708529	no
SWT1	chr1:185126191-185260913	0.0698646	0.896591	no
C1orf27	chr1:186272337-186390508	-0.0586018	0.739319	no
RGS18	chr1:192117010-192154945	-0.463274	0.529258	no
uc001gss.3,uc009wyp.3	chr1:192981402-193064660	-0.0805334	0.755344	no
CFH	chr1:196621007-196826780	-0.272682	0.47278	no
C1orf53	chr1:197872123-197876497	0.121885	0.844725	no
LHX9	chr1:197886132-197904741	-0.038343	0.866251	no
NEK7	chr1:198190128-198291791	-0.710456	0.0557436	no
uc009wzi.1	chr1:200182655-200183643	-0.484156	0.528466	no
-	chr1:201476504-201484967	0.830641	0.26174	no
NAV1	chr1:201508073-201796102	0.241104	0.00636896	no
SHISA4	chr1:201857631-201862757	-0.0074778	0.980043	no
-	chr1:202780050-202781028	-0.460432	0.245822	no
TMEM183A	chr1:202976313-202994074	0.00273608	0.990989	no
PPFIA4	chr1:202995729-203047864	0.0779108	0.723737	no
ADORA1	chr1:203096783-203136533	-0.16924	0.556842	no
ATP2B4	chr1:203595914-203713209	0.206085	0.549734	no
SNRPE	chr1:203830693-203840280	0.254308	0.623633	no
SOX13	chr1:204042226-204096877	0.148924	0.704757	no
MDM4	chr1:204485506-204677661	0.66994	0.0426673	no
TMCC2	chr1:205198058-205242471	-0.441472	0.0202674	no
FAM72A	chr1:206136796-206155084	0.0532945	0.921824	no
SRGAP2	chr1:206631713-206637783	0.3264	0.208497	no
IKBKE	chr1:206643560-206670223	0.281387	0.166228	no
uc001hei.3,uc001hej.3	chr1:206808861-206828482	0.0902929	0.524437	no
PFKFB2	chr1:207207760-207254368	0.248524	0.354161	no
CD55	chr1:207494816-207534311	0.0690999	0.855644	no
mir-29b-2	chr1:207974891-207975759	-0.138785	0.867225	no
CAMK1G	chr1:209757044-209787284	1.14703	0.091694	no
SERTAD4	chr1:210404644-210417398	0.441635	0.386888	no
HHAT	chr1:210502210-210852500	-0.120991	0.788029	no
RCOR3	chr1:211432707-211489725	0.0825387	0.641639	no
TRAF5	chr1:211499956-211548286	0.487044	0.293216	no
LINC00467	chr1:211556096-211608692	0.0722577	0.888356	no
ATF3	chr1:212781969-212794119	0.565005	0.268759	no
FLVCR1	chr1:213058725-213072705	-0.3	0.492736	no
uc010ptr.2,uc010ptt.2	chr1:213224585-213448596	0.0655738	0.741171	no
SMYD2	chr1:214454564-214510504	0.00613138	0.986065	no
KCNK2	chr1:215256512-215410436	0.665096	0.111098	no
KCTD3	chr1:215740734-215795149	0.455799	0.000369931	yes
SPATA17	chr1:217873150-218040910	-0.404787	0.513572	no
LYPLAL1	chr1:219347181-219392003	0.308701	0.547982	no
IARS2	chr1:220267424-220445843	0.00738586	0.979471	no
MARK1	chr1:220701567-220837799	0.17541	0.672997	no
2015-03-02	chr1:220921610-220958114	0.267876	0.619601	no
-	chr1:222763317-222766679	0.0883949	0.886559	no
DISP1	chr1:222988382-223179337	0.410046	0.318041	no
-	chr1:224388667-224389904	-0.686083	0.373421	no
uc001hom.1	chr1:224544526-224567154	-0.108718	0.725404	no
-	chr1:224622513-224709064	-0.588098	0.411888	no
-	chr1:224753914-224777967	0.329964	0.606392	no
CNIH3	chr1:224803787-224928341	-0.320576	0.0977616	no
DNAH14	chr1:225117355-225156852	0.239085	0.711602	no
AK124056	chr1:225888305-225904086	0.327804	0.65344	no
EPHX1	chr1:225997626-226070420	-0.156967	0.639307	no
PSEN2	chr1:227058175-227083804	0.0246726	0.876209	no
ADCK3	chr1:227127937-227175246	0.462497	0.351569	no
ZNF678	chr1:227751219-227850164	0.0979719	0.853198	no
SNAP47	chr1:227918889-227968932	-0.0156203	0.959687	no
GUK1	chr1:228327784-228336655	-0.127779	0.652487	no
uc009xez.1	chr1:228395860-228566575	-0.00546025	0.984007	no
RNF187	chr1:228674560-228683889	-0.0629419	0.826036	no
RHOU	chr1:228782357-228882416	0.552116	0.0150456	no
uc001hth.3	chr1:229406764-229441317	-0.0285144	0.929161	no
URB2	chr1:229761827-229796305	0.113081	0.584008	no
GALNT2	chr1:230193535-230417875	-0.00189985	0.994765	no
COG2	chr1:230778201-230829731	-0.000723341	0.998433	no
GNPAT	chr1:231376479-231413719	0.180384	0.553919	no
uc001hur.3	chr1:231473681-231491295	-0.0643845	0.878747	no
TSNAX-DISC1	chr1:231664398-232177019	-0.112424	0.762508	no
NTPCR	chr1:233086326-233431459	-0.0475071	0.882991	no
TBCE	chr1:235530677-235667781	-0.0638691	0.856371	no
AX747246	chr1:236139112-236231179	0.335535	0.588478	no
GPR137B	chr1:236305767-236445339	0.189872	0.45705	no
EDARADD	chr1:236557612-236649690	0.0496619	0.87255	no
RYR2	chr1:237205701-237997288	-0.713854	0.177462	no
uc001hyo.1,uc001hyp.3	chr1:239549864-240076980	-0.322886	0.299512	no
FMN2	chr1:240252967-240638489	-0.152116	0.29762	no
EXO1	chr1:242011296-242053339	1.38467	0.00217782	no
uc001iad.4	chr1:244211950-244220778	-0.159806	0.620538	no
DESI2	chr1:244816254-244872334	0.0919174	0.714266	no
COX20	chr1:244998638-245027867	-0.650413	0.306921	no
EFCAB2	chr1:245132571-245254845	-0.442316	0.188366	no
KIF26B	chr1:245674303-245866535	1.0395	0.0250908	no
SCCPDH	chr1:246887377-246932116	-0.0134117	0.967247	no
PGBD2	chr1:249200441-249213345	0.0641404	0.909732	no
WASH7P	chr1:14361-29961	0.0359004	0.920595	no
LOC100132062	chr1:235935-522217	0.638178	0.320977	no
LOC100130417	chr1:843517-901431	0.114161	0.692109	no
NOC2L	chr1:843517-901431	0.0230099	0.902922	no
C1orf159	chr1:1017195-1051736	0.414025	0.153144	no
SDF4	chr1:1152287-1170874	0.0440582	0.886419	no
UBE2J2	chr1:1189291-1209234	0.0297002	0.924295	no
ACAP3	chr1:1227763-1260046	0.212675	0.379734	no
uc001aen.1	chr1:1227763-1260046	-0.164785	0.7905	no
DVL1	chr1:1270655-1284528	0.0850031	0.771729	no
CCNL2	chr1:1321090-1334735	0.100286	0.633154	no
MRPL20	chr1:1334909-1345518	-0.0630935	0.832559	no
TMEM240	chr1:1474496-1475740	0.197201	0.787045	no
CDK11B	chr1:1570611-1678014	0.224102	0.00964961	no
uc001ahf.4,uc001ahh.4	chr1:1570611-1678014	0.320879	0.0196237	no
NADK	chr1:1682670-1693349	0.0694184	0.811648	no
uc001aiw.2,uc001aix.2	chr1:1981903-2139729	0.0559042	0.860511	no
-	chr1:2142951-2145077	-0.0550084	0.923284	no
uc001ajb.1,uc010nyy.2	chr1:2252695-2322993	-0.199095	0.624627	no
PEX10	chr1:2324706-2344056	0.102297	0.747465	no
PANK4	chr1:2439974-2458129	0.0197095	0.957733	no
WRAP73	chr1:3547330-3566671	0.353312	0.424276	no
TP73-AS1	chr1:3569128-3663954	-0.03708	0.704661	no
LRRC47	chr1:3696783-3699225	0.0596712	0.865196	no
CEP104	chr1:3728644-3801993	-0.000707822	0.997165	no
CHD5	chr1:6161846-6240208	-2.29537	6.74389e-05	yes
RPL22	chr1:6245079-6259518	-0.0640894	0.819372	no
ICMT	chr1:6266188-6296044	0.142082	0.625669	no
GPR153	chr1:6307405-6321035	-0.0594869	0.773299	no
ACOT7	chr1:6324330-6445883	-0.447304	0.124973	no
NOL9	chr1:6581406-6614658	0.0678631	0.631754	no
KLHL21	chr1:6650778-6673434	0.11977	0.673264	no
DNAJC11	chr1:6684924-6761966	-0.059077	0.840629	no
ERRFI1	chr1:8071778-8086393	-0.571463	0.0650217	no
ENO1	chr1:8921057-8939151	0.0469617	0.908249	no
GPR157	chr1:9160399-9252498	0.00502369	0.982008	no
CLSTN1	chr1:9711789-9884550	0.175201	0.411749	no
CTNNBIP1	chr1:9908333-9969421	-0.0987344	0.754841	no
uc001aqo.3,uc009vmr.3	chr1:9986368-10047450	-0.026881	0.791342	no
uc001arj.3,uc001ark.3	chr1:10516591-10532613	-0.100396	0.393339	no
EXOSC10	chr1:11126675-11159938	0.399394	0.0516501	no
FBXO2	chr1:11708417-11723384	-0.400164	0.385234	no
MTHFR	chr1:11845786-11865744	0.171876	0.343888	no
KIAA2013	chr1:11977070-11986464	0.0174337	0.930695	no
DHRS3	chr1:12627936-12678339	0.771558	0.00826984	no
PRAMEF5	chr1:12907099-13183425	0.152021	0.73572	no
uc001awn.3	chr1:15816826-15850940	0.245113	0.574675	no
FAM131C	chr1:16384263-16400127	-0.0945509	0.885359	no
ARHGEF19	chr1:16524420-16539104	0.549844	0.24964	no
-	chr1:16542127-16543905	0.440126	0.474967	no
RSG1	chr1:16555168-16563659	0.241523	0.127717	no
uc001ayf.3,uc001ayg.3	chr1:16573345-16678970	0.0486134	0.852985	no
CROCCP3	chr1:16793630-16825743	0.158297	0.633805	no
CROCCP2	chr1:16944689-16971181	0.266084	0.0495648	no
BC070363	chr1:17214942-17216103	0.31257	0.589712	no
MFAP2	chr1:17300998-17308081	0.398747	0.0594484	no
PADI2	chr1:17393255-17445948	-0.0423136	0.905489	no
ALDH4A1	chr1:19197923-19217385	0.0320034	0.932939	no
IFFO2	chr1:19230773-19283161	-0.468146	0.122209	no
UBR4	chr1:19398603-19537913	0.0150266	0.961036	no
uc001bbo.3,uc001bbq.3	chr1:19538255-19578350	-0.0137534	0.950315	no
AKR7A2	chr1:19625999-19638628	0.155194	0.584974	no
CAPZB	chr1:19665266-19812066	0.0402419	0.873301	no
DDOST	chr1:20959947-20988057	0.126881	0.681053	no
KIF17	chr1:20990506-21044317	-0.467323	0.0271328	no
SH2D5	chr1:21046224-21059393	-0.702625	0.00139557	no
HP1BP3	chr1:21069169-21113810	0.243194	0.315437	no
ECE1	chr1:21559597-21672034	0.0987235	0.649246	no
USP48	chr1:22004791-22109864	0.0385433	0.781366	no
HNRNPR	chr1:23636275-23671152	0.157079	0.449955	no
ZNF436	chr1:23685853-23698330	0.198507	0.0781651	no
TCEA3	chr1:23706457-23751265	1.26294	0.0020738	no
ASAP3	chr1:23755055-23811057	0.19347	0.584962	no
uc001bhv.1,uc001bhx.1	chr1:24116714-24127294	0.00751417	0.972996	no
HMGCL	chr1:24128366-24151949	0.121674	0.735059	no
FUCA1	chr1:24171571-24194859	-0.127336	0.690248	no
uc021oio.1,uc021oip.1,uc021oir.1,uc021ois.1	chr1:24291306-24306953	-0.0190668	0.855451	no
STPG1	chr1:24683488-24803221	0.448217	3.69719e-05	yes
RUNX3	chr1:25226001-25291612	0.633385	0.160168	no
SYF2	chr1:25553283-25559013	0.294622	0.559816	no
C1orf63	chr1:25568739-25574285	0.242175	0.0412733	no
RHD	chr1:25614363-25656936	-0.141702	0.837345	no
AUNIP	chr1:26145665-26185887	1.00947	0.0681907	no
PAQR7	chr1:26187974-26202398	-0.00836902	0.978025	no
STMN1	chr1:26226606-26232882	0.457269	0.162569	no
UBXN11	chr1:26608772-26644756	0.543126	0.00125223	no
GPATCH3	chr1:27202557-27227112	-0.0333054	0.83676	no
uc001bnm.3	chr1:27425299-27481889	0.116766	0.706689	no
MAP3K6	chr1:27681620-27694497	0.351315	0.257273	no
EYA3	chr1:28296854-28415148	-0.0508995	0.668685	no
SNHG12	chr1:28879518-28908388	0.370224	0.303152	no
TAF12	chr1:28931450-28969604	-0.0665023	0.881528	no
TMEM200B	chr1:29213602-29450453	0.790785	0.0258534	no
SRSF4	chr1:29474249-29508637	0.225039	0.4578	no
MECR	chr1:29519318-29557454	0.0929248	0.417438	no
SDC3	chr1:31342312-31381480	0.174724	0.541066	no
SNRNP40	chr1:31732414-31742513	0.19896	0.686541	no
FABP3	chr1:31836876-31846253	-0.00811759	0.980674	no
PEF1	chr1:32083300-32110218	0.0637378	0.824327	no
COL16A1	chr1:32115951-32170226	0.417896	0.0287146	no
BAI2	chr1:32192717-32229680	0.0559766	0.598195	no
SPOCD1	chr1:32256021-32281580	0.0248447	0.880302	no
PTP4A2	chr1:32372021-32404438	0.0785844	0.790748	no
TMEM234	chr1:32680077-32687926	0.261057	0.542248	no
MTMR9LP	chr1:32697260-32707311	0.811807	0.153104	no
BSDC1	chr1:32826870-32860062	-0.0200123	0.937531	no
uc001bvp.3,uc001bvq.3	chr1:33086431-33116594	-0.136423	0.600986	no
YARS	chr1:33207437-33324476	0.00152941	0.995755	no
RNF19B	chr1:33402049-33430591	0.261568	0.441344	no
AK2	chr1:33446923-33502512	-0.0802445	0.0645476	no
PHC2	chr1:33789223-33815499	0.0359975	0.898302	no
CSMD2	chr1:33979607-34631443	-0.330632	0.13426	no
ZMYM6	chr1:35451765-35497569	0.0989394	0.644171	no
SFPQ	chr1:35641927-35658820	-0.0121682	0.944532	no
KIAA0319L	chr1:35899090-36023037	-0.0363029	0.855429	no
PSMB2	chr1:36035412-36107445	-0.00937035	0.979188	no
CLSPN	chr1:36186344-36235582	1.59138	1.08988e-07	yes
COL8A2	chr1:36560837-36590934	0.227649	0.500131	no
uc001bzx.3	chr1:36602171-36614933	-0.0557228	0.85367	no
EVA1B	chr1:36771993-36794810	0.230167	0.417452	no
STK40	chr1:36805224-36851499	-0.00512067	0.973428	no
-	chr1:36855623-36858085	-0.0492597	0.941325	no
OSCP1	chr1:36883343-36916086	-0.0270462	0.95724	no
LOC728431	chr1:37920478-37949978	0.50907	0.358259	no
uc009vvd.1	chr1:37958018-37980405	0.0718692	0.821619	no
uc001cbi.3	chr1:38000899-38019909	0.0692477	0.849568	no
GNL2	chr1:38031023-38061759	0.0161653	0.956684	no
MTF1	chr1:38274645-38325292	-0.061803	0.833541	no
INPP5B	chr1:38326367-38407830	0.0809225	0.842536	no
SF3A3	chr1:38422645-38456731	0.24895	0.429267	no
FHL3	chr1:38462441-38471372	0.360906	0.0171467	no
uc001ccq.2,uc001ccr.2,uc010oio.1	chr1:39303871-39407472	-0.00382783	0.988132	no
PPIEL	chr1:39987761-40025370	0.348467	0.0668625	no
TRIT1	chr1:40306705-40349177	-0.0824794	0.61482	no
PPT1	chr1:40506254-40563142	0.195627	0.493983	no
COL9A2	chr1:40768802-40781692	1.0888	0.114549	no
NFYC	chr1:41154751-41237276	0.11691	0.872655	no
uc001cgz.4,uc001chb.2	chr1:41972035-42501596	-0.231365	0.164122	no
FOXJ3	chr1:42642209-42746026	0.0169904	0.957815	no
EBNA1BP2	chr1:43629844-43720029	-0.17099	0.567403	no
uc001cjb.3	chr1:43829071-43833408	0.0350851	0.903314	no
uc001cjg.4	chr1:43849587-43855483	0.084989	0.79965	no
uc001cjn.3,uc001cjo.3,uc021omq.1	chr1:43855555-43920379	0.0788551	0.689718	no
uc001cll.3,uc001cln.3	chr1:44457171-44506069	0.117076	0.68546	no
ERI3	chr1:44679117-44820973	0.0277464	0.890387	no
TMEM53	chr1:45118946-45140124	0.0479186	0.925479	no
KIF2C	chr1:45232785-45244770	0.211695	0.659082	no
-	chr1:45246014-45246503	-0.172705	0.712014	no
TCTEX1D4	chr1:45265966-45282153	-0.425097	0.268462	no
HECTD3	chr1:45468219-45477027	0.246725	0.393105	no
MUTYH	chr1:45794913-45811233	0.675453	0.208913	no
uc001cos.4,uc001cou.3	chr1:46153846-46216485	-0.0743656	0.710155	no
PIK3R3	chr1:46505811-46617759	-0.323173	0.0123978	no
POMGNT1	chr1:46654352-46664121	-0.131946	0.63924	no
LRRC41	chr1:46743254-46763956	0.12752	0.653825	no
EFCAB14	chr1:47140830-47184809	0.114695	0.5877	no
FOXD2-AS1	chr1:47897565-47906390	0.635122	0.34025	no
SPATA6	chr1:48761043-48937876	0.058783	0.915867	no
FAF1	chr1:50903776-51425936	0.235496	0.448283	no
EPS15	chr1:51819934-51913704	-0.132724	0.651378	no
uc001ctc.4,uc001ctd.4	chr1:52042850-52344771	0.0360083	0.873042	no
RAB3B	chr1:52373624-52456436	-0.0521227	0.883047	no
uc001ctt.3,uc001ctu.3	chr1:52837879-52870143	1.75087	0.00168261	no
ZCCHC11	chr1:52888947-53019189	0.162191	0.392053	no
SELRC1	chr1:53150121-53164038	0.269768	0.446852	no
ECHDC2	chr1:53361581-53392851	0.0274096	0.859841	no
SLC1A7	chr1:53526489-53581482	-0.8192	0.00768754	no
C1orf123	chr1:53678941-53686315	0.179236	0.580622	no
MAGOH	chr1:53692563-53704033	0.281873	0.566075	no
GLIS1	chr1:53971905-54204836	0.189645	0.511031	no
NDC1	chr1:54231133-54304225	0.379627	0.0660565	no
YIPF1	chr1:54317391-54355487	-0.114879	0.765681	no
TMEM59	chr1:54497348-54513686	-0.129955	0.655717	no
uc001cwx.4,uc009vzo.3	chr1:54635381-54665746	0.304001	0.0865573	no
uc001cxe.3,uc001cxg.3	chr1:54691158-54872325	0.128632	0.368129	no
DHCR24	chr1:55315299-55352921	0.172428	0.540024	no
USP24	chr1:55531949-55681039	0.134458	0.356808	no
DAB1	chr1:57460498-59012446	0.216916	0.581951	no
LOC100131060	chr1:59348559-59369574	-0.479931	0.428952	no
TM2D1	chr1:62146222-62191095	0.07097	0.593196	no
KANK4	chr1:62701724-62785091	1.05395	0.0275855	no
ITGB3BP	chr1:63906440-63988944	0.92622	0.0365787	no
uc001dbu.1,uc009wam.1	chr1:65210777-65432405	0.0939742	0.704706	no
-	chr1:66924415-66959453	0.0456391	0.923116	no
WDR78	chr1:67278571-67390570	0.0392419	0.858665	no
SLC35D1	chr1:67465014-67520080	0.16548	0.629741	no
WLS	chr1:68564141-68698284	-0.121035	0.689153	no
DEPDC1	chr1:68939834-68962821	2.01686	0.000835202	yes
ANKRD13C	chr1:70724684-70820866	0.16589	0.615126	no
PTGER3	chr1:71318035-71513491	0.525605	0.166592	no
uc001dgj.3,uc001dgk.3	chr1:75167896-75199092	-0.0301942	0.867862	no
uc001dht.3	chr1:78161673-78225568	0.019668	0.862355	no
uc001dii.3,uc010orm.2	chr1:78353682-78445771	-0.0434798	0.771926	no
uc001djc.3,uc001djg.3	chr1:84330740-84465021	0.00910604	0.971822	no
uc001dkb.2,uc001dkc.3	chr1:84944919-85043727	0.0205764	0.945476	no
SSX2IP	chr1:85109389-85156240	0.273461	0.0541872	no
SYDE2	chr1:85623086-85666728	-0.661996	0.00849735	no
DDAH1	chr1:85784163-86044473	-0.185249	0.454932	no
ZNHIT6	chr1:86127858-86174116	0.0594596	0.890904	no
COL24A1	chr1:86194915-86622446	0.488996	0.368405	no
ODF2L	chr1:86812506-86862025	0.121122	0.461557	no
CCBL2	chr1:89386906-89458643	-0.0762257	0.681678	no
GBP3	chr1:89472359-89488549	0.442135	0.0169162	no
uc001dmy.1,uc001dnb.3	chr1:89569310-89664859	0.275198	0.234659	no
GBP5	chr1:89721923-89738680	0.226136	0.553817	no
ZNF644	chr1:91380856-91487812	0.0391372	0.885087	no
TGFBR3	chr1:92145899-92351836	0.593855	0.000448835	yes
FAM69A	chr1:93297403-93427079	0.22128	0.550115	no
uc001dpt.2,uc021opx.1	chr1:93646280-93812425	0.119369	0.684044	no
uc001dqb.3	chr1:94036888-94312706	-0.141848	0.622014	no
DNTTIP2	chr1:94334949-94344762	-0.0570974	0.863924	no
GCLM	chr1:94350916-94375161	-0.113914	0.71092	no
ARHGAP29	chr1:94614567-94713305	-0.0981977	0.558267	no
F3	chr1:94994731-95007413	-0.34492	0.244538	no
-	chr1:95081959-95088683	-0.613861	0.459253	no
CNN3	chr1:95362506-95391337	-0.0425407	0.882384	no
DPYD	chr1:97543299-98386615	0.278463	0.332802	no
-	chr1:98393955-98441463	-0.645552	0.209508	no
uc001drx.1	chr1:98453285-98515161	-0.483883	0.152307	no
FRRS1	chr1:100174227-100231349	0.257902	0.589937	no
SASS6	chr1:100548999-100598623	-0.332697	0.378081	no
uc001dsw.1,uc001dsx.1,uc001dsz.1	chr1:100598705-100643800	-0.0604115	0.889666	no
DBT	chr1:100652477-100715409	0.0392712	0.893715	no
-	chr1:100730176-100731690	-0.570635	0.358427	no
uc010ouk.1	chr1:101337906-101361505	0.0140169	0.937161	no
DPH5	chr1:101455179-101552819	0.151286	0.480757	no
COL11A1	chr1:103342022-103574052	-0.434186	0.246574	no
-	chr1:106023435-106026009	0.125433	0.889389	no
uc001dvn.4	chr1:108677444-108963746	0.0499654	0.707184	no
HENMT1	chr1:109190909-109204148	0.916446	0.0394821	no
uc001dwf.1	chr1:109419602-109506111	-0.0710789	0.501871	no
WDR47	chr1:109512834-109584850	-0.121643	0.565829	no
TAF13	chr1:109605106-109633568	-0.418331	0.141164	no
PSRC1	chr1:109822175-109825808	0.941395	0.00254341	no
SORT1	chr1:109852049-109940563	-0.33893	0.249491	no
AMIGO1	chr1:110046807-110052336	-0.447054	0.252558	no
BC069739	chr1:110882083-110889287	0.365291	0.391359	no
SLC16A4	chr1:110905472-110933704	-0.0241409	0.949015	no
LRIF1	chr1:111489329-111506749	-0.0588444	0.767804	no
DRAM2	chr1:111659953-111703577	-0.118486	0.532399	no
uc001eak.1,uc001eal.1	chr1:111726807-111747174	0.0995702	0.508769	no
OVGP1	chr1:111956897-111970399	-0.743172	0.193404	no
WDR77	chr1:111982511-112005235	-0.286802	0.366759	no
ST7L	chr1:113066140-113162405	0.0407169	0.822265	no
PPM1J	chr1:113252615-113257950	0.0578364	0.923861	no
SLC16A1	chr1:113458808-113498975	0.183648	0.613772	no
PHTF1	chr1:114239672-114302415	0.0246183	0.754235	no
AP4B1	chr1:114437370-114447741	0.117338	0.785956	no
TRIM33	chr1:114935398-115053781	0.070969	0.832569	no
DENND2C	chr1:115064016-115213044	-0.126546	0.629942	no
CSDE1	chr1:115247084-115300718	-0.0821522	0.734596	no
SIKE1	chr1:115312066-115323308	0.0643346	0.852433	no
TSPAN2	chr1:115590632-115632725	0.713966	0.296944	no
NGF	chr1:115828536-115843077	-0.0855159	0.812268	no
CD58	chr1:117061321-117113715	0.450864	0.523524	no
TRIM45	chr1:117653676-117664411	0.287251	0.635083	no
-	chr1:118358660-118363141	1.37918	0.137779	no
GDAP2	chr1:118406101-118472302	-0.0112661	0.968093	no
TBX15	chr1:119425641-119531393	0.2665	0.00311521	no
WARS2	chr1:119573556-119726704	0.150177	0.264975	no
HSD3B2	chr1:119977228-120102013	-0.110788	0.843437	no
ZNF697	chr1:120161825-120190843	0.570336	0.214764	no
NOTCH2	chr1:120451978-120612327	-0.0981615	0.743435	no
BC029473	chr1:142618798-143164862	-0.174911	0.654358	no
LOC728875	chr1:144519822-144521358	-0.239951	0.757421	no
PFN1P2	chr1:144593657-144811840	0.53068	0.421564	no
uc001elu.1,uc010oye.2	chr1:144832199-144836762	0.415578	0.369342	no
AX747132	chr1:145372087-145382158	-0.296325	0.619321	no
ANKRD34A	chr1:145470507-145475647	0.383233	0.557017	no
NUDT17	chr1:145575220-145590461	0.671478	0.0854415	no
POLR3C	chr1:145590672-145691248	0.187976	0.548361	no
GPR89A	chr1:145764571-145827103	0.144005	0.58056	no
uc001epa.3	chr1:146032541-146082633	0.122761	0.763939	no
-	chr1:146248970-146252593	0.277235	0.688853	no
uc001epd.2	chr1:146472673-146519791	0.0556499	0.90206	no
uc001epd.2	chr1:146472673-146519791	0.0534017	0.946473	no
PRKAB2	chr1:146626681-146631971	0.33463	0.305703	no
FMO5	chr1:146644309-146697230	0.491181	0.437394	no
ACP6	chr1:147119167-147142924	-0.100991	0.83009	no
uc001eqd.3,uc001eqq.3,uc021owl.1	chr1:147574322-148361334	0.104013	0.40523	no
uc001eqo.1,uc009wjx.1	chr1:147574322-148361334	-0.36366	0.492244	no
-	chr1:149095347-149099839	0.220285	0.726466	no
-	chr1:149101317-149103035	-0.0913804	0.895583	no
uc010pbi.1	chr1:149395197-149400577	0.237651	0.58629	no
MTMR11	chr1:149895178-149908791	0.172063	0.279688	no
OTUD7B	chr1:149909648-149982829	0.249339	0.409518	no
APH1A	chr1:150237798-150241644	0.172405	0.551711	no
-	chr1:150493804-150509241	0.424523	0.572271	no
MCL1	chr1:150547026-150552214	0.148811	0.608462	no
ENSA	chr1:150594598-150602098	0.0574717	0.797128	no
ARNT	chr1:150768683-150849244	0.213471	0.240367	no
CDC42SE1	chr1:151020190-151032125	-0.0365933	0.901828	no
SEMA6C	chr1:151104118-151119140	0.251423	0.376747	no
uc001exr.3,uc001exs.3,uc001ext.3	chr1:151254718-151300191	0.0696396	0.280901	no
RFX5	chr1:151313115-151319662	0.152627	0.503096	no
uc010pcy.2	chr1:151336779-151345164	0.468772	0.0170381	no
POGZ	chr1:151375199-151431941	0.353654	0.0337418	no
BC127854	chr1:151584526-151671559	0.163718	0.744898	no
TDRKH	chr1:151742582-151763010	-0.466244	0.0671273	no
THEM4	chr1:151843342-151882361	-0.099326	0.745058	no
TCHH	chr1:152078792-152117706	-1.87688	0	yes
S100A4	chr1:153516094-153518219	-0.0514451	0.895802	no
S100A2	chr1:153533584-153539322	-0.202564	0.553224	no
S100A13	chr1:153591275-153618782	0.125813	0.66716	no
uc001fcr.3	chr1:153631144-153643488	0.1851	0.527653	no
GATAD2B	chr1:153777202-153895451	0.237193	0.466902	no
DENND4B	chr1:153901976-153919180	0.350387	0.259574	no
CRTC2	chr1:153920147-153931152	-0.0995158	0.510365	no
uc001fdl.3	chr1:153931587-153958863	0.228305	0.330546	no
uc001fdt.1	chr1:153931587-153958863	0.00542211	0.977847	no
uc001fec.1	chr1:154127779-154155725	-0.0745034	0.811111	no
C1orf43	chr1:154179180-154243986	0.0530637	0.853254	no
PMVK	chr1:154896554-154909450	0.0418018	0.900318	no
PBXIP1	chr1:154916538-154927803	-0.0501591	0.859217	no
KRTCAP2	chr1:155141883-155157445	0.0234473	0.944472	no
MUC1	chr1:155158299-155163187	0.852976	0.0132279	no
THBS3	chr1:155165373-155178438	0.447558	0.0236557	no
GBA	chr1:155201060-155214653	0.0167033	0.924718	no
CLK2	chr1:155232419-155259638	0.371831	0.00484549	no
RUSC1-AS1	chr1:155278538-155300909	0.567628	0.325807	no
ASH1L	chr1:155305001-155534445	0.0974544	0.467422	no
uc001fmh.1	chr1:155867600-155880707	0.000739993	0.998168	no
KIAA0907	chr1:155882835-155904203	0.22939	0.283424	no
SSR2	chr1:155978836-155990758	0.26156	0.395041	no
UBQLN4	chr1:156005091-156023516	-0.159761	0.440189	no
uc010phg.1	chr1:156213206-156217843	-0.152313	0.789089	no
CCT3	chr1:156278751-156308206	-0.0343219	0.908058	no
uc001fpc.3	chr1:156433518-156470768	-0.00344982	0.982725	no
IQGAP3	chr1:156495196-156542396	1.99891	0	yes
uc001fps.1,uc001fpt.1	chr1:156691685-156706752	0.107803	0.5587	no
HDGF	chr1:156711898-156721085	0.165246	0.570249	no
ETV3	chr1:157091018-157108448	-0.00734603	0.980895	no
uc001fug.1,uc001fuh.3	chr1:159804263-159832447	-0.117485	0.778405	no
uc001fun.1	chr1:159887902-159895284	0.0615198	0.840662	no
PIGM	chr1:159994758-160001788	0.2342	0.526399	no
IGSF8	chr1:160061128-160068618	-0.345819	0.26232	no
DCAF8	chr1:160233205-160254941	-0.149433	0.601812	no
COPA	chr1:160258376-160328742	0.0299384	0.913778	no
DEDD	chr1:161087861-161128646	0.0371408	0.91879	no
B4GALT3	chr1:161141099-161146224	0.0102259	0.978498	no
ADAMTS4	chr1:161159006-161184184	0.437751	0.309108	no
NR1I3	chr1:161195794-161213089	0.301597	0.649935	no
OLFML2B	chr1:161966112-161993719	1.04354	0.0127667	no
TADA1	chr1:166825748-166845654	-0.119239	0.815451	no
TBX19	chr1:168195054-168283664	3.27374	0.143832	no
uc001gft.3,uc001gfu.3	chr1:169100527-169337186	0.506812	0.000353611	yes
SLC19A2	chr1:169433148-169455208	0.0118193	0.981753	no
uc001ggn.3	chr1:169761672-169863076	0.0477464	0.930136	no
uc001ggs.2,uc001ggt.2	chr1:169761672-169863076	0.24049	0.36981	no
KIFAP3	chr1:169890469-170043879	0.0779508	0.795501	no
VAMP4	chr1:171669295-171711493	0.192849	0.515946	no
uc021pev.1	chr1:171810620-172413230	0.610117	0.00944567	no
PIGC	chr1:171810620-172413230	0.337155	0.568845	no
-	chr1:172750105-172766662	-0.634611	0.27721	no
-	chr1:172781426-173034877	0.220204	0.72302	no
uc001gix.1,uc010pmp.1	chr1:173386942-173446295	-0.393645	0.364043	no
uc001gjf.4,uc001gjg.4	chr1:173764079-173837129	-0.04672	0.849384	no
GAS5	chr1:173764079-173837129	0.202003	0.400951	no
uc001gju.4,uc001gjv.3	chr1:173900067-173962243	-0.0344271	0.887346	no
uc001gkk.3,uc009wwr.3	chr1:174968570-174992644	0.214053	0.460992	no
KIAA0040	chr1:175126122-175162229	0.483165	0.404081	no
RFWD2	chr1:175913966-176176951	-0.0632101	0.653537	no
uc001glj.1,uc001glk.1	chr1:177897488-178007206	0.256737	0.340595	no
ABL2	chr1:179068461-179112224	-0.09168	0.74437	no
TOR1AIP2	chr1:179809101-179846941	-0.0408284	0.803996	no
uc001gof.2,uc001gog.3	chr1:180238797-180472093	0.261024	0.4369	no
RNASEL	chr1:182542768-182558394	0.919028	0.0694146	no
NMNAT2	chr1:183217331-183248214	-0.322976	0.0210888	no
NCF2	chr1:183524696-183560056	-1.11666	0.0546572	no
COLGALT2	chr1:183904965-184064977	-0.341527	0.0524332	no
EDEM3	chr1:184659393-184724041	-0.0390875	0.889548	no
uc001gra.3	chr1:184759986-184943682	1.12972	1.31047e-07	yes
IVNS1ABP	chr1:185265408-185286461	-0.22582	0.418851	no
TPR	chr1:186272337-186390508	0.182636	0.448071	no
UCHL5	chr1:192981402-193064660	-0.0489967	0.783563	no
uc001gsz.2,uc001gta.2	chr1:193064849-193075670	0.057258	0.837869	no
ASPM	chr1:197053256-197115824	1.56478	2.84016e-08	yes
ZBTB41	chr1:197122717-197170413	0.19739	0.244995	no
ATP6V1G3	chr1:198492350-198498774	-0.504779	0.589342	no
ZNF281	chr1:200373681-200379175	0.106459	0.575499	no
KIF14	chr1:200520624-200589862	1.642	0.00478739	no
DDX59	chr1:200609936-200639126	0.0776204	0.850656	no
TMEM9	chr1:201103897-201140702	0.0484378	0.864126	no
uc001gwq.3	chr1:201434621-201438530	-0.0254537	0.927682	no
CSRP1	chr1:201452657-201475967	-0.0179675	0.960693	no
LMOD1	chr1:201865581-201915716	0.1604	0.567015	no
UBE2T	chr1:202300784-202311094	0.826956	0.114493	no
uc001gyf.3,uc009xag.3	chr1:202694966-202777604	-0.0191105	0.944846	no
RABIF	chr1:202845452-202858385	-0.184732	0.603279	no
KLHL12	chr1:202860167-202896378	0.0791955	0.71993	no
uc001gys.4	chr1:202909957-202927700	-0.032546	0.90845	no
CYB5R1	chr1:202931000-202936404	-0.41298	0.15525	no
FMOD	chr1:203309751-203320289	-0.39766	0.276989	no
-	chr1:203521393-203525288	0.117442	0.834055	no
ETNK2	chr1:204100188-204116083	-0.00295435	0.994567	no
REN	chr1:204123943-204135465	-0.507546	0.515584	no
uc001hau.3	chr1:204187978-204329044	0.0477409	0.843784	no
NUAK2	chr1:205276653-205290883	-0.910636	0.243698	no
uc001hda.1,uc021pid.1	chr1:205566694-205649630	0.0941908	0.599664	no
NUCKS1	chr1:205681946-205719533	0.305547	0.000298881	yes
SLC41A1	chr1:205758220-205783170	-0.0936178	0.748974	no
EIF2D	chr1:206764973-206785904	0.257258	0.420972	no
YOD1	chr1:207207760-207254368	0.142667	0.7171	no
CD34	chr1:208057868-208064281	0.803163	0.194218	no
PLXNA2	chr1:208205447-208417754	0.193504	0.615626	no
LAMB3	chr1:209788217-209824749	0.236884	0.653457	no
C1orf74	chr1:209929393-209957890	0.397575	0.452704	no
uc001hhx.3	chr1:210404644-210417398	0.446398	0.564256	no
SLC30A1	chr1:211744861-211752701	-0.0497737	0.86648	no
NEK2	chr1:211836113-211848972	1.86692	0.00508815	no
LPGAT1	chr1:211916798-212004127	-0.00798008	0.955524	no
INTS7	chr1:212113522-212209002	0.083351	0.632641	no
TMEM206	chr1:212537815-212588267	-0.261206	0.579643	no
-	chr1:212805435-212811894	2.8003	3.98858e-06	yes
ANGEL2	chr1:213165364-213188820	0.132913	0.727945	no
PTPN14	chr1:214522038-214725517	0.181897	0.101731	no
GPATCH2	chr1:217600343-217804432	-0.0872657	0.786622	no
-	chr1:219782690-219786074	-0.0314255	0.855555	no
EPRS	chr1:220141890-220220000	0.0587233	0.645543	no
BPNT1	chr1:220230823-220263027	-0.0894094	0.788709	no
uc010puk.1,uc021pjf.1	chr1:220267424-220445843	-0.00905784	0.945058	no
HLX	chr1:221002047-221053787	-0.137846	0.540713	no
TAF1A	chr1:222729115-222763275	0.175988	0.636664	no
TP53BP2	chr1:223967548-224033674	0.178768	0.322065	no
DQ599872	chr1:224138451-224141761	0.266195	0.638042	no
-	chr1:224148910-224150148	0.579657	0.56385	no
-	chr1:224170460-224180278	0.273402	0.735536	no
NVL	chr1:224414988-224517891	0.0951922	0.80818	no
WDR26	chr1:224572844-224622001	0.0184787	0.888606	no
LBR	chr1:225589203-225615815	0.316529	0.451176	no
ENAH	chr1:225674533-225842162	0.0467482	0.488919	no
TMEM63A	chr1:225997626-226070420	0.334733	0.279829	no
uc010pvj.2	chr1:226073981-226111965	0.0244898	0.91814	no
uc001hqa.2	chr1:226418860-226497198	0.75673	0.0684154	no
CDC42BPA	chr1:227177512-227506557	0.057272	0.33543	no
JMJD4	chr1:227918889-227968932	-0.137475	0.712063	no
WNT9A	chr1:228108289-228135676	-0.595577	0.364253	no
C1orf35	chr1:228288427-228291121	0.304617	0.502786	no
MRPL55	chr1:228294379-228297013	0.0787116	0.848044	no
-	chr1:229403864-229406756	0.657346	0.378553	no
CCSAP	chr1:229456751-229477477	0.00874608	0.983391	no
NUP133	chr1:229584934-229644088	0.110874	0.729813	no
TAF5L	chr1:229728865-229761405	0.192295	0.634774	no
TTC13	chr1:231041986-231114637	0.0402422	0.780241	no
EXOC8	chr1:231464528-231473594	0.0776423	0.828495	no
EGLN1	chr1:231499391-231560790	-0.0678823	0.820953	no
-	chr1:231656760-231664347	-1.22799	0.0337149	no
SIPA1L2	chr1:232533711-232765695	0.922741	6.75771e-12	yes
PCNXL2	chr1:233086326-233431459	0.118787	0.726247	no
TARBP1	chr1:234527058-234614849	0.254797	0.222351	no
TOMM20	chr1:235272654-235282736	-0.0476265	0.864996	no
ARID4B	chr1:235294497-235490802	-0.0597221	0.624753	no
uc001hxc.2	chr1:235530677-235667781	0.34736	0.320598	no
uc001hxj.2	chr1:235824344-236046940	0.301476	0.304249	no
-	chr1:236075320-236121307	3.07101	0.151805	no
NID1	chr1:236139112-236231179	0.745142	0.0758352	no
ERO1LB	chr1:236305767-236445339	0.0751919	0.835042	no
RGS7	chr1:240938816-241307868	-0.97478	0.123806	no
OPN3	chr1:241792166-241803701	-0.0139577	0.96482	no
CEP170	chr1:243287729-243417701	-0.149385	0.616798	no
ADSS	chr1:244571793-244595848	-0.0480208	0.875665	no
HNRNPU	chr1:244998638-245027867	0.219333	0.0591921	no
SMYD3	chr1:245912641-246670644	-0.15144	0.614717	no
TFB2M	chr1:246703862-246729589	-0.066562	0.876534	no
AHCTF1	chr1:247002401-247095256	0.0221842	0.812509	no
ZNF670-ZNF695	chr1:247197939-247242115	-0.0390453	0.931516	no
uc001ice.2,uc001icf.2	chr1:247261242-247267683	0.0142651	0.975894	no
ZNF124	chr1:247318030-247335480	-0.00904416	0.987687	no
MIR3916	chr1:247350653-247374156	0.347576	0.241695	no
ZNF496	chr1:247460738-247497854	0.215991	0.286108	no
SH3BP5L	chr1:249104650-249120154	0.0086972	0.976601	no
ZNF692	chr1:249144202-249153315	0.135103	0.561473	no
-	chr1:793223-794729	-0.188254	0.739211	no
-	chr1:841561-842849	1.15126	0.177379	no
-	chr1:843517-901431	1.49188	0.138819	no
-	chr1:1215002-1215603	0.011225	0.98866	no
-	chr1:1345577-1346039	0.0704179	0.933604	no
-	chr1:1823235-1824067	-0.15879	0.852877	no
-	chr1:2477832-2478884	0.0289128	0.970477	no
-	chr1:8953647-8953755	-0.97068	0.321389	no
-	chr1:9252552-9255225	-0.418541	0.527051	no
-	chr1:9256071-9258217	-0.570394	0.393551	no
-	chr1:9485162-9487357	0.285992	0.636178	no
-	chr1:10048086-10048777	-0.819376	0.341893	no
-	chr1:10048854-10049749	-0.279537	0.698221	no
-	chr1:11357455-11358228	0.748886	0.499033	no
-	chr1:11939081-11939225	0.065653	0.934511	no
-	chr1:11973481-11974391	-1.45601	0.180409	no
-	chr1:12678434-12679374	1.25936	0.196951	no
-	chr1:13881559-13881789	-0.240676	0.743907	no
-	chr1:14024013-14025281	-0.979986	0.170834	no
-	chr1:15930857-15931750	-0.120493	0.751576	no
-	chr1:16081715-16082609	2.4515	0.0668879	no
-	chr1:16154705-16155286	0.0525046	0.879317	no
-	chr1:16567696-16568073	0.294168	0.645537	no
-	chr1:16791134-16791877	-0.643846	0.489198	no
-	chr1:16793630-16825743	2.24851	0.127635	no
-	chr1:17011070-17012747	0.00601532	0.984316	no
-	chr1:17524518-17524806	-0.811651	0.384285	no
-	chr1:21724482-21724789	0.393227	0.518988	no
-	chr1:21754873-21755750	0.224331	0.667773	no
-	chr1:23607809-23609842	-1.05854e-05	0.999987	no
-	chr1:26282462-26283845	-0.177423	0.815375	no
-	chr1:27018455-27019858	0.262541	0.724648	no
-	chr1:27020242-27021161	1.68682	0.162419	no
-	chr1:27022082-27022444	0.547578	0.671476	no
-	chr1:27527164-27527980	0.124521	0.772035	no
-	chr1:27975898-27976356	0.132409	0.740184	no
-	chr1:28447488-28447806	-0.19462	0.697639	no
-	chr1:28870888-28871526	-1.2656	0.274964	no
-	chr1:31567753-31567997	-0.0849301	0.861533	no
-	chr1:32030627-32031609	-2.136	0.109384	no
-	chr1:32707589-32708620	0.564413	0.40052	no
-	chr1:32710003-32710596	0.576238	0.523212	no
-	chr1:35587711-35588042	0.0989517	0.848185	no
-	chr1:36525170-36528460	0.157249	0.791051	no
-	chr1:36530840-36531721	1.85656	0.0961714	no
-	chr1:36532217-36537971	-0.118781	0.819779	no
-	chr1:38456796-38457593	-0.610531	0.503168	no
-	chr1:38458140-38459160	-0.535993	0.563491	no
-	chr1:39174704-39175606	0.239213	0.61363	no
-	chr1:39175736-39176116	0.112921	0.822477	no
-	chr1:40183740-40184387	-0.0541952	0.929713	no
-	chr1:40598925-40599049	0.0995905	0.878775	no
-	chr1:40722096-40723657	-0.0105555	0.984724	no
-	chr1:43368896-43369595	-0.0149167	0.969373	no
-	chr1:45457677-45457863	-0.178617	0.808114	no
-	chr1:46691282-46692144	-0.685973	0.471205	no
-	chr1:46692296-46693255	0.363836	0.706001	no
-	chr1:50871309-50871648	0.400918	0.477031	no
-	chr1:51623548-51623885	0.136726	0.740255	no
-	chr1:52834026-52835200	0.0539868	0.919763	no
-	chr1:54382022-54382805	0.418945	0.499183	no
-	chr1:54440530-54440667	0.133709	0.825416	no
-	chr1:54440895-54441377	0.251844	0.626308	no
-	chr1:55688041-55688898	0.343407	0.531005	no
-	chr1:59096423-59097160	-0.0774132	0.814854	no
-	chr1:59465335-59465937	-0.208295	0.740712	no
-	chr1:66106449-66106919	1.69577	0.224081	no
-	chr1:66922239-66922949	-0.462382	0.566717	no
-	chr1:66923152-66924239	-0.341519	0.670389	no
-	chr1:70996156-70996571	-0.0662011	0.931007	no
-	chr1:70996779-70997128	-0.691203	0.363348	no
-	chr1:77165438-77166678	-0.138515	0.656316	no
-	chr1:78238650-78238754	-0.290164	0.714628	no
-	chr1:78346486-78347385	-1.9091	0.0712136	no
-	chr1:78347733-78348344	1.48875	0.309835	no
-	chr1:78485364-78486155	-0.552438	0.443156	no
-	chr1:78486238-78490802	-0.528091	0.291559	no
-	chr1:79215090-79216075	0.393838	0.433133	no
-	chr1:79520546-79521776	0.208386	0.664286	no
-	chr1:79986771-79987367	0.461754	0.441162	no
-	chr1:83708275-83708451	0.803377	0.222793	no
-	chr1:84542135-84543574	0.805257	0.278969	no
-	chr1:84710043-84710398	-0.0391142	0.903096	no
-	chr1:85618198-85620067	-0.310902	0.600427	no
-	chr1:89755600-89755986	-0.348687	0.599842	no
-	chr1:91358670-91359208	-0.602086	0.51291	no
-	chr1:91489459-91489864	0.217774	0.675705	no
-	chr1:91489964-91490373	0.102744	0.868338	no
-	chr1:91515159-91515293	0.105298	0.857306	no
-	chr1:92000527-92001017	0.382863	0.556074	no
-	chr1:92539680-92539984	-0.457458	0.573168	no
-	chr1:92856530-92859868	0.298548	0.593086	no
-	chr1:92859987-92861144	-0.189585	0.779463	no
-	chr1:92861201-92864658	0.0287244	0.958708	no
-	chr1:92865001-92867258	0.148787	0.808349	no
-	chr1:93844541-93845573	1.35903	0.191698	no
-	chr1:93846669-93847362	0.412084	0.703392	no
-	chr1:93847422-93848723	0.26117	0.723925	no
-	chr1:95089312-95090147	0.052103	0.953365	no
-	chr1:96856476-96856787	-0.00494027	0.993885	no
-	chr1:96884158-96884472	-0.0885894	0.900796	no
-	chr1:97144352-97145200	0.0950914	0.74804	no
-	chr1:100163864-100163988	2.52662	0.0412768	no
-	chr1:100169630-100171008	0.655616	0.363532	no
-	chr1:100502232-100503544	0.0989852	0.898412	no
-	chr1:100724498-100725746	-1.21152	0.112626	no
-	chr1:100726575-100727387	0.346516	0.657107	no
-	chr1:100727852-100730100	-1.00338	0.151016	no
-	chr1:100797213-100797689	-0.259491	0.639807	no
-	chr1:101700194-101702183	0.833467	0.224285	no
-	chr1:106014761-106015372	-2.53917	0.141325	no
-	chr1:106240654-106240843	0.113862	0.805217	no
-	chr1:106432833-106433500	-0.0659262	0.914222	no
-	chr1:106435201-106436142	0.194692	0.639872	no
-	chr1:108047769-108048260	-0.00401978	0.988694	no
-	chr1:108673148-108674018	-2.16709	0.117642	no
-	chr1:109605106-109633568	-0.416806	0.498648	no
-	chr1:109980228-109986733	0.406831	0.445223	no
-	chr1:109986921-109988869	0.78294	0.279335	no
-	chr1:110158361-110160917	-0.898752	0.152381	no
-	chr1:110781237-110782078	1.31194	0.199112	no
-	chr1:110782229-110791281	0.478026	0.366542	no
-	chr1:111391108-111391628	-0.317309	0.626746	no
-	chr1:111977764-111979228	-2.0698	0.0361153	no
-	chr1:113670300-113671904	0.433243	0.495826	no
-	chr1:113671986-113674822	-0.0898945	0.864506	no
-	chr1:114230645-114236258	0.497206	0.362764	no
-	chr1:115760565-115761029	1.22498	0.323525	no
-	chr1:115761492-115762567	0.742332	0.423091	no
-	chr1:115817726-115825115	-1.12406	0.236742	no
-	chr1:117648896-117649901	1.22606	0.146464	no
-	chr1:118320701-118321512	-0.0383227	0.926349	no
-	chr1:118381912-118382702	0.967168	0.354428	no
-	chr1:118384065-118385027	-1.04461	0.180683	no
-	chr1:120395980-120396110	0.206904	0.705276	no
-	chr1:120693104-120694361	-0.374513	0.570818	no
-	chr1:120694608-120697153	0.193066	0.70858	no
-	chr1:121245095-121245603	2.01047	0.0186766	no
-	chr1:145830208-145830856	0.408006	0.595433	no
-	chr1:146471269-146472180	0.0716051	0.912752	no
-	chr1:146522477-146523246	0.834717	0.180271	no
-	chr1:146523365-146524164	0.064483	0.928251	no
-	chr1:146554123-146555148	-0.0464018	0.921078	no
-	chr1:146644309-146697230	-1.71568	0.170835	no
-	chr1:146791785-146791925	-1.32391	0.13817	no
-	chr1:147101713-147102869	0.754312	0.342703	no
NBPF14	chr1:147574322-148361334	-0.109996	0.717109	no
-	chr1:148859018-148859507	-0.157787	0.791137	no
-	chr1:149067623-149067803	-0.220199	0.805155	no
-	chr1:149261644-149263683	-0.0109064	0.980348	no
-	chr1:149392336-149393917	0.633333	0.334087	no
-	chr1:149449923-149451021	1.30935	0.0915069	no
-	chr1:150017644-150019887	0.017881	0.973936	no
-	chr1:150491886-150492600	0.0847594	0.918767	no
-	chr1:150518689-150519345	1.70845	0.145882	no
-	chr1:150572139-150572429	-0.459788	0.585175	no
-	chr1:150583672-150584541	-0.12634	0.882116	no
-	chr1:150584693-150585607	0.0685675	0.935198	no
-	chr1:150606144-150608083	-0.400833	0.570537	no
-	chr1:152371972-152372365	-0.125414	0.840663	no
-	chr1:153561476-153562358	-0.475299	0.422192	no
-	chr1:154351305-154351603	0.163883	0.810134	no
-	chr1:156684839-156685554	2.77743	0.197714	no
-	chr1:156688159-156688894	2.00483	0.147623	no
-	chr1:157028974-157030546	-0.00894078	0.980418	no
-	chr1:157043261-157043616	-0.81967	0.443174	no
-	chr1:157680868-157681239	0.0325696	0.953386	no
-	chr1:157830986-157831096	-0.0364697	0.946509	no
-	chr1:158144424-158144909	0.0888604	0.906002	no
-	chr1:158145449-158146230	-0.157825	0.654125	no
-	chr1:158146454-158147506	-0.19498	0.587179	no
-	chr1:158423998-158424988	-0.0390343	0.930333	no
-	chr1:158494851-158495564	-0.0588521	0.915213	no
-	chr1:159729179-159729295	-0.507498	0.516248	no
-	chr1:160864678-160866252	0.113261	0.744029	no
-	chr1:161348601-161348824	2.18019	0.0181109	no
-	chr1:162600689-162601227	-0.291222	0.678	no
-	chr1:164325917-164326558	1.50611	0.00976436	no
-	chr1:164890770-164890930	-0.241461	0.662302	no
-	chr1:166244694-166246870	0.179364	0.533453	no
-	chr1:166716712-166716910	-0.138711	0.814965	no
-	chr1:167687339-167688859	-1.93212	0.0485006	no
-	chr1:167689128-167689886	-1.61764	0.188386	no
-	chr1:168179846-168180212	-0.148032	0.730394	no
-	chr1:171639605-171640063	0.502728	0.110387	no
-	chr1:171653337-171653536	0.225734	0.663998	no
-	chr1:172717795-172718785	-0.0353842	0.939791	no
-	chr1:172767171-172774091	-0.261228	0.677304	no
-	chr1:172776933-172778110	0.282097	0.694177	no
-	chr1:172778296-172779561	0.398018	0.610637	no
-	chr1:172781426-173034877	1.14454	0.127857	no
-	chr1:172781426-173034877	-0.460244	0.498091	no
-	chr1:172781426-173034877	-1.06901	0.136833	no
-	chr1:173035304-173036073	1.17279	0.263255	no
-	chr1:173110582-173110865	0.266296	0.624112	no
-	chr1:173858651-173860049	-0.974871	0.210005	no
-	chr1:173863548-173864706	0.298101	0.719782	no
-	chr1:175013773-175014327	0.300363	0.59059	no
-	chr1:175891080-175891283	-0.102361	0.808217	no
-	chr1:182305084-182305533	0.0391451	0.933098	no
-	chr1:182991734-182992218	0.168578	0.839617	no
-	chr1:183121804-183122544	-0.221987	0.822478	no
-	chr1:183590706-183591423	1.22194	0.295458	no
-	chr1:187041648-187042485	0.453135	0.551629	no
-	chr1:187532621-187533068	-0.0947472	0.780725	no
-	chr1:192215789-192217091	-0.0823926	0.832925	no
-	chr1:192685271-192685822	0.0201327	0.944599	no
-	chr1:194688094-194688211	-0.285651	0.622832	no
-	chr1:200370911-200372429	1.71773	0.0232678	no
-	chr1:200833046-200833288	-0.238158	0.646362	no
-	chr1:201501254-201502373	-0.116234	0.884979	no
-	chr1:201502865-201503875	0.269351	0.711843	no
-	chr1:203517823-203518701	0.861388	0.336636	no
-	chr1:203520453-203521329	-1.82747	0.0509809	no
-	chr1:203872719-203873045	0.999399	0.298432	no
-	chr1:209406360-209406607	0.847851	0.16491	no
-	chr1:209440991-209441349	0.320773	0.53262	no
-	chr1:210439166-210439400	-0.0397884	0.930138	no
-	chr1:210440366-210440503	-0.206333	0.795217	no
-	chr1:211380803-211381244	-0.173613	0.710488	no
-	chr1:212802282-212803258	1.69172	0.137556	no
-	chr1:212803372-212804919	1.56246	0.0541368	no
-	chr1:222728256-222729000	0.035586	0.96306	no
-	chr1:224033800-224034380	0.0515899	0.941711	no
-	chr1:224044401-224044634	0.0691899	0.900442	no
-	chr1:224044913-224045163	-0.373414	0.466508	no
-	chr1:224184300-224185137	-0.0835912	0.927332	no
-	chr1:224362896-224363571	0.207472	0.640135	no
-	chr1:224753914-224777967	-0.10841	0.843127	no
-	chr1:226314955-226315114	-0.721034	0.188734	no
-	chr1:226327254-226327891	1.79769e+308	0.0263545	no
-	chr1:226680693-226681061	-0.0237152	0.968094	no
-	chr1:228386122-228387017	-0.477083	0.595541	no
-	chr1:228686453-228687576	0.0740724	0.907444	no
-	chr1:229400940-229402282	0.132833	0.856664	no
-	chr1:229402504-229403562	0.326663	0.697578	no
-	chr1:229706429-229706610	0.106093	0.876047	no
-	chr1:233971805-233972134	-0.165829	0.734985	no
-	chr1:234492502-234492907	-0.0239961	0.936565	no
-	chr1:235268256-235269340	0.29213	0.706926	no
-	chr1:236273334-236273605	0.0565336	0.93411	no
-	chr1:236274084-236274768	0.276941	0.620098	no
-	chr1:236275467-236275611	0.19518	0.764528	no
-	chr1:237144613-237144929	-0.0793163	0.842388	no
-	chr1:240077116-240078752	-0.174254	0.801359	no
-	chr1:240799922-240800215	0.0317458	0.949486	no
-	chr1:244014297-244015220	-0.574891	0.487952	no
-	chr1:245869472-245870543	1.05948	0.32126	no
-	chr1:245870604-245872683	1.16489	0.114675	no
-	chr1:247350653-247374156	-0.289733	0.703811	no
-	chr1:247394264-247394848	-0.236085	0.62673	no
-	chr1:249232022-249233107	-0.657789	0.285382	no
ZMYND11	chr10:180986-300577	0.104159	0.436925	no
uc001ift.3,uc010qae.2	chr10:1034193-1065967	-0.155519	0.594195	no
uc001igd.3,uc009xhm.1	chr10:1094996-1178237	0.055227	0.763587	no
PFKP	chr10:3110818-3112103	-0.0846281	0.92351	no
-	chr10:4289393-4298994	0.378762	0.574644	no
uc001ihi.3	chr10:4868401-4890251	0.564793	0.299419	no
AKR1C1	chr10:4927672-5022124	0.126241	0.807773	no
AKR1C4	chr10:5238797-5260910	0.892218	0.227733	no
uc001iit.3	chr10:5932064-5979556	0.0331278	0.909495	no
RBM17	chr10:6130948-6159422	0.0909796	0.771961	no
PFKFB3	chr10:6254316-6277507	-0.194077	0.518763	no
ATP5C1	chr10:7830092-7849764	-0.0524939	0.85506	no
uc010qbd.2	chr10:7860494-8057968	0.0687125	0.863863	no
uc009xix.3	chr10:11784355-11806065	-0.0558087	0.904798	no
uc001ild.4	chr10:12110933-12165448	0.285036	0.141309	no
SEC61A2	chr10:12171639-12292589	-0.68874	0.14056	no
CDC123	chr10:12171639-12292589	0.0219913	0.94252	no
OPTN	chr10:13141745-13201854	0.0742503	0.639727	no
uc001ind.3	chr10:14886536-14888962	-0.211523	0.666324	no
uc001inh.3,uc001ini.3,uc021png.1,uc021pnh.1	chr10:14920781-15130775	0.438104	0.143281	no
uc001inx.4,uc001iny.4	chr10:15137477-15210710	0.0689712	0.761169	no
uc001iog.1,uc001ioh.1,uc001ioi.1	chr10:16478966-16557111	0.277486	0.406351	no
VIM	chr10:17184981-17279738	0.0840747	0.899499	no
STAM	chr10:17685566-17760200	-0.126991	0.683954	no
ARL5B	chr10:18948312-18970568	-0.0139228	0.970959	no
PLXDC2	chr10:20105371-20569585	-1.86436	0.0132921	no
MLLT10	chr10:21822643-22032559	0.179232	0.107954	no
COMMD3-BMI1	chr10:22614570-22620414	-0.148381	0.512862	no
KIAA1217	chr10:23983674-24836772	0.205055	0.426949	no
PRTFDC1	chr10:25137292-25242418	0.419679	0.565347	no
THNSL1	chr10:25305673-25315593	-0.203709	0.710612	no
APBB1IP	chr10:26727265-26883251	0.813363	0.0171173	no
PDSS1	chr10:26986594-27150016	-0.199376	0.724233	no
uc001itv.3	chr10:27793113-27829897	-0.0320902	0.909361	no
MPP7	chr10:28339922-28591995	-0.919177	0.0801393	no
WAC	chr10:28808845-28912041	0.0395236	0.816976	no
uc001ium.2,uc001iun.2	chr10:29698429-29712134	-0.0274135	0.855469	no
AX747507	chr10:29745064-29755024	-0.0688324	0.880184	no
MAP3K8	chr10:30722949-30750762	1.14048	0.032573	no
-	chr10:33249917-33370918	-1.53039	0.160088	no
CREM	chr10:35415759-35501886	0.0173785	0.94866	no
CCNY	chr10:35535952-35860847	0.0795262	0.526296	no
ZNF33A	chr10:38299577-38348995	0.212154	0.618348	no
HSD17B7P2	chr10:38658142-38668483	0.161108	0.725285	no
LINC00839	chr10:42970938-42990785	0.103775	0.628427	no
-	chr10:43221401-43232582	0.364208	0.553076	no
BMS1	chr10:43278292-43330385	-0.13793	0.608728	no
uc001jan.3	chr10:43667515-43680756	-0.0999	0.778552	no
HNRPF	chr10:43882085-43883132	0.421386	0.170812	no
-	chr10:43916011-43918272	0.183123	0.737712	no
ZNF487P	chr10:43932343-43980610	0.101875	0.739135	no
RASSF4	chr10:45455199-45490401	0.138347	0.452058	no
FAM21C	chr10:46222341-46289094	0.0855615	0.593088	no
SYT15	chr10:46951529-46971578	-0.599414	0.282963	no
uc001jin.3,uc010qhh.2	chr10:51026052-51742880	-0.172322	0.549731	no
NCOA4	chr10:51026052-51742880	-0.0712179	0.815044	no
AGAP6	chr10:51747798-51770259	-0.0974121	0.511363	no
FAM21A	chr10:51827683-51893269	0.0492097	0.447473	no
AK022382	chr10:52387102-52391396	0.28734	0.614199	no
ASAH2B	chr10:52499334-52517044	-0.0858958	0.663396	no
DKK1	chr10:53989663-54080166	0.286782	0.56403	no
-	chr10:54239231-54380698	-0.401481	0.157715	no
uc001jkf.3,uc001jkg.3	chr10:60144945-60159215	0.042012	0.908159	no
BICC1	chr10:60272659-60588845	0.327565	0.000333383	yes
CDK1	chr10:62538088-62554610	1.7744	4.99701e-09	yes
C10orf107	chr10:63422718-63526115	0.583002	0.241711	no
ARID5B	chr10:63663068-63856707	0.415708	0.162143	no
ZNF365	chr10:63942793-64240048	-0.684486	0.33193	no
NRBF2	chr10:64909900-64915377	-0.0555144	0.885242	no
SIRT1	chr10:69644426-69678147	0.0241393	0.946321	no
CCAR1	chr10:70480913-70552211	-0.0072935	0.970616	no
VPS26A	chr10:70883907-70932616	0.0587253	0.848488	no
SUPV3L1	chr10:70939986-70968849	-0.122335	0.744036	no
HK1	chr10:71029755-71161642	0.000302081	0.997638	no
ADAMTS14	chr10:72432450-72522195	0.27971	0.17533	no
SGPL1	chr10:72575908-72640932	-0.153346	0.633557	no
UNC5B	chr10:73056662-73062638	0.147246	0.244712	no
SLC29A3	chr10:73079009-73123147	-0.0224263	0.951317	no
CHST3	chr10:73725088-73773322	-0.0817245	0.785016	no
DDIT4	chr10:74033676-74035797	-0.109755	0.825031	no
uc010qjy.1	chr10:74451888-74647452	0.126603	0.682268	no
NUDT13	chr10:74870209-75013371	0.000694484	0.998093	no
FAM149B1	chr10:74870209-75013371	0.231238	0.33263	no
uc001juw.3,uc001jva.3	chr10:75433847-75539998	0.0754981	0.734431	no
PLAU	chr10:75670861-75677258	-0.303303	0.545576	no
uc001jwi.3,uc001jwj.3	chr10:75910942-76470109	-0.149082	0.0879978	no
SAMD8	chr10:76871392-76941881	-0.077211	0.793689	no
uc001jxa.3,uc010qld.2,uc010qle.2	chr10:76969911-76992499	-0.14733	0.192234	no
ZNF503-AS2	chr10:77160864-77168740	0.13278	0.82512	no
uc001jzs.3,uc010qlo.2	chr10:79793517-79816750	0.0851191	0.772216	no
LINC00856	chr10:80008381-80115812	-0.216093	0.65668	no
uc001jzw.1	chr10:80008381-80115812	-1.59267	0.148475	no
LOC642361	chr10:81441677-81600588	0.396809	0.538014	no
LOC100288974	chr10:81679141-81683350	0.322671	0.589852	no
uc009xsn.3	chr10:81838425-81852558	0.115725	0.62835	no
TSPAN14	chr10:82214019-82282391	-0.0317562	0.825878	no
CCSER2	chr10:86184661-86278276	-0.0952808	0.747153	no
BMPR1A	chr10:88513029-88689765	0.00865941	0.959902	no
SNCG	chr10:88719130-88723017	-0.555539	0.347715	no
AGAP11	chr10:88724931-88784487	-0.455598	0.016449	no
FAM35A	chr10:88854938-88952568	0.0398346	0.888957	no
NUTM2D	chr10:88998241-89126950	-0.0442447	0.930088	no
PAPSS2	chr10:89420711-89507501	-0.0837738	0.801487	no
uc001kfb.3,uc021pvw.1	chr10:89618917-89739002	0.137594	0.592361	no
uc009xto.3	chr10:90642333-90683244	-0.36995	0.330445	no
IFIT2	chr10:91052050-91069033	0.0166728	0.943429	no
IFIT5	chr10:91173617-91180759	0.173788	0.59813	no
KIF20B	chr10:91461366-91534700	1.03601	0.03036	no
RPP30	chr10:92631716-92668312	0.0900841	0.818402	no
-	chr10:92753401-92771030	-0.527053	0.40302	no
uc001khi.3	chr10:92922748-93044021	0.0779657	0.400721	no
HECTD2	chr10:93248533-93274520	0.353752	0.497347	no
TNKS2	chr10:93558693-93625232	0.105465	0.713439	no
BTAF1	chr10:93683537-93790886	0.0890923	0.394153	no
EXOC6	chr10:94590934-94819251	-0.0897688	0.750935	no
-	chr10:94966731-94967776	-0.414162	0.497474	no
SLC35G1	chr10:95653725-95714008	-0.111953	0.760879	no
HELLS	chr10:96305542-96361906	1.20848	0.0296736	no
ZNF518A	chr10:97889471-97923517	0.616138	0.0692428	no
uc001kmr.3,uc009xvg.2	chr10:98592016-98749195	-0.0662314	0.74778	no
ZDHHC16	chr10:99205916-99217127	-0.0425254	0.712889	no
PI4K2A	chr10:99344101-99436187	0.0205609	0.94223	no
ZFYVE27	chr10:99496872-99520664	-0.0755293	0.708095	no
R3HCC1L	chr10:99894380-100004654	-0.00953301	0.975777	no
CNNM1	chr10:101119334-101154087	-0.586912	0.0344708	no
ENTPD7	chr10:101419217-101611662	0.103601	0.7786	no
uc001kqd.4,uc001kqf.2	chr10:101419217-101611662	0.19988	0.672033	no
LINC00263	chr10:102140741-102148116	-0.3628	0.622788	no
HIF1AN	chr10:102295640-102318901	-0.0755111	0.788413	no
FAM178A	chr10:102672140-102724891	0.202094	0.558826	no
SEMA4G	chr10:102729279-102754158	0.044825	0.910012	no
C10orf2	chr10:102729279-102754158	0.350427	0.480578	no
LZTS2	chr10:102758140-102767593	0.230675	0.417103	no
SFXN3	chr10:102791417-102800998	0.236628	0.242599	no
KAZALD1	chr10:102820926-102828233	0.643362	0.00888528	no
uc001kta.3	chr10:103113824-103317070	-0.0548217	0.872279	no
DPCD	chr10:103330405-103369420	-0.451252	0.253665	no
PPRC1	chr10:103893539-103910090	-0.0966776	0.754864	no
GBF1	chr10:104005254-104142656	0.110376	0.703469	no
uc001kvb.3	chr10:104155417-104162281	0.129663	0.692935	no
FBXL15	chr10:104178978-104182893	0.110002	0.689466	no
TMEM180	chr10:104221159-104236915	0.422649	0.515586	no
SUFU	chr10:104263718-104393214	0.248163	0.317591	no
C10orf32-AS3MT	chr10:104629209-104661673	-0.325312	0.456531	no
uc001kwm.3,uc001kwn.3	chr10:104678057-104839014	-0.0066159	0.978202	no
TAF5	chr10:105127723-105149695	0.229442	0.627819	no
PDCD11	chr10:105156397-105206256	-0.0460642	0.884048	no
SLK	chr10:105726901-105788997	0.08931	0.75955	no
GSTO2	chr10:106014467-106059176	0.084366	0.759641	no
ADD3	chr10:111705316-111895346	0.169935	0.546089	no
MXI1	chr10:111987113-112047123	-0.183792	0.638778	no
SMC3	chr10:112327448-112364392	0.327804	0.0238167	no
PDCD4	chr10:112631284-112679124	0.170681	0.453146	no
SHOC2	chr10:112679300-112773504	-0.188307	0.507918	no
VTI1A	chr10:114190057-114587484	0.0752611	0.810295	no
TCF7L2	chr10:114709987-114927437	0.198347	0.401998	no
uc001lao.3	chr10:115438934-115490664	0.470266	0.258544	no
NHLRC2	chr10:115614258-115676951	0.217158	0.522782	no
FAM45B	chr10:120863587-120897467	-0.278989	0.344893	no
GRK5	chr10:120967934-121215131	0.25225	0.449699	no
INPP5F	chr10:121517420-121588662	0.464076	0.1718	no
SEC23IP	chr10:121652084-121704170	0.010609	0.914723	no
PPAPDC1A	chr10:122263090-122341296	-0.407954	0.401124	no
WDR11	chr10:122610686-122669038	0.0648157	0.735164	no
TACC2	chr10:123872407-124014057	0.0306234	0.790132	no
PSTK	chr10:124713980-124749923	-0.282736	0.499856	no
ACADSB	chr10:124768428-124817806	-0.133439	0.712914	no
BUB3	chr10:124913759-124924886	0.284938	0.340582	no
LHPP	chr10:126150340-126187049	0.0303726	0.949474	no
FAM175B	chr10:126490353-126525239	-0.0746812	0.831835	no
BCCIP	chr10:127512103-127523219	-0.099622	0.806522	no
FANK1	chr10:127585107-127700191	-0.365426	0.196435	no
DOCK1	chr10:128594022-129250781	0.257972	0.284551	no
PTPRE	chr10:129705324-129884164	0.156097	0.73275	no
PPP2R2D	chr10:133747957-133771486	-0.0479489	0.878147	no
DPYSL4	chr10:134000413-134019285	-1.02848	6.81462e-05	yes
LRRC27	chr10:134145613-134195010	0.132001	0.701639	no
PWWP2B	chr10:134210701-134231358	0.191241	0.386971	no
INPP5A	chr10:134351352-134597050	0.272184	0.388795	no
PRAP1	chr10:135122422-135166187	-0.0180978	0.96618	no
PAOX	chr10:135192740-135205645	-0.0572207	0.909888	no
LOC619207	chr10:135243251-135337062	-0.159583	0.641096	no
CYP2E1	chr10:135340666-135383462	-0.112393	0.832306	no
uc001ifs.1	chr10:854055-977709	0.0308519	0.903047	no
PITRM1	chr10:3179115-3215033	0.0571947	0.849183	no
-	chr10:4243339-4285989	-0.332124	0.472816	no
-	chr10:4787479-4806802	-0.229569	0.390552	no
AKR1C2	chr10:5029967-5174872	0.293093	0.468178	no
-	chr10:5636852-5639125	0.0403443	0.935534	no
ASB13	chr10:5680819-5708567	0.61185	0.0217849	no
GDI2	chr10:5855486-5856573	-0.906096	0.202695	no
uc009xie.3,uc010qat.2	chr10:5902926-5931930	0.191465	0.59494	no
-	chr10:5985473-5987834	2.48367	0.254244	no
KIN	chr10:7792924-7829990	0.117048	0.723402	no
USP6NL	chr10:11502508-11653679	0.0523813	0.811693	no
NUDT5	chr10:12171639-12292589	0.369415	0.260968	no
SEPHS1	chr10:13359437-13390298	0.440871	0.218961	no
BEND7	chr10:13483087-13570844	-0.311548	0.0360301	no
FAM107B	chr10:14560558-14580590	0.113083	0.746286	no
CDNF	chr10:14861250-14870556	-0.888621	0.224708	no
uc001ink.3,uc001inl.3,uc001inn.3,uc001inp.3,uc009xjh.3	chr10:14920781-15130775	0.447307	0.235706	no
NMT2	chr10:15137477-15210710	-0.0623018	0.580693	no
ITGA8	chr10:15555934-15761962	0.427171	0.16512	no
FAM188A	chr10:15820146-15902524	-0.0316424	0.918974	no
RSU1	chr10:16792875-16859453	-0.0569227	0.843373	no
uc001ios.3,uc001iot.1	chr10:17184981-17279738	-0.703074	0.120484	no
PTPLA	chr10:17630760-17659417	-0.234821	0.473756	no
NSUN6	chr10:18429605-18941090	0.0662032	0.836466	no
C10orf114	chr10:21781603-21786213	-0.0482563	0.920595	no
DNAJC1	chr10:22045309-22292650	-0.0775862	0.824637	no
PIP4K2A	chr10:22823765-23003503	0.0763714	0.805024	no
PRTFDC1	chr10:25137292-25242418	0.540569	0.102738	no
ABI1	chr10:26986594-27150016	0.0126763	0.965639	no
uc001ith.2,uc009xku.1	chr10:27292257-27389427	0.00284231	0.987917	no
YME1L1	chr10:27399039-27443349	-0.0596079	0.644711	no
ACBD5	chr10:27484142-27529808	0.0921164	0.765828	no
MKX	chr10:27961762-28033646	-0.397834	0.15986	no
MPP7	chr10:28339922-28591995	-0.801495	0.00715084	no
WAC-AS1	chr10:28808845-28912041	-0.0360016	0.877907	no
SVIL	chr10:29769089-30025926	-0.0166172	0.956826	no
KIAA1462	chr10:30314794-30404420	-0.789448	0.0152572	no
MTPAP	chr10:30598280-30637819	0.00520487	0.990386	no
ZNF438	chr10:31133564-31320898	0.209951	0.320474	no
uc001iwg.1,uc001iwh.1,uc001iwi.3	chr10:32556567-32667697	0.169073	0.528783	no
ITGB1	chr10:33039190-33247549	-0.0117563	0.962766	no
PARD3	chr10:34398487-35104253	-0.0017844	0.978669	no
CUL2	chr10:35297478-35378977	0.101127	0.744527	no
uc001izc.3	chr10:38090362-38147012	0.0780664	0.703888	no
ZNF25	chr10:38238530-38259291	0.0546046	0.803603	no
ZNF33B	chr10:43084554-43134078	0.258688	0.347789	no
ZNF239	chr10:44051792-44070066	-0.288951	0.0991723	no
ZNF32	chr10:44139306-44144210	0.26181	0.34103	no
RSU1P2	chr10:45604786-45681489	0.0899789	0.871213	no
uc001jch.2,uc001jcj.1,uc001jck.1	chr10:45950046-46090354	0.194539	0.131114	no
ZFAND4	chr10:46111038-46168251	0.325457	0.274356	no
AGAP4	chr10:46321049-46344911	0.177882	0.746741	no
BMS1P1	chr10:46749778-46762892	0.360136	0.564862	no
LOC399753	chr10:49218158-49268031	0.194598	0.662377	no
uc001jgv.3	chr10:49658784-49864310	-0.217814	0.369988	no
VSTM4	chr10:50222283-50323559	0.109763	0.746704	no
uc001jhs.4	chr10:50655796-50747757	-0.408249	0.105445	no
PARG	chr10:51026052-51742880	0.0837256	0.560245	no
uc001jio.3	chr10:51026052-51742880	0.16749	0.76824	no
uc001jiu.3	chr10:51026052-51742880	-0.102994	0.743503	no
SGMS1	chr10:52065344-52178197	-0.14457	0.652276	no
PRKG1-AS1	chr10:53989663-54080166	0.358488	0.28613	no
-	chr10:54147002-54175013	-0.136133	0.59738	no
BC015429	chr10:54203792-54215070	-0.367745	0.186203	no
ZWINT	chr10:58117198-58121034	0.941606	0.0224642	no
IPMK	chr10:59951277-60027694	0.228534	0.610696	no
RTKN2	chr10:63942793-64240048	1.13066	0.0885165	no
HERC4	chr10:69681655-69834555	0.467325	0.11845	no
uc001jnz.1	chr10:70103156-70167085	0.145731	0.615812	no
uc021prt.1	chr10:70173820-70231879	0.562928	0.0474578	no
uc001joi.3,uc001joj.3,uc010qiy.2	chr10:70237765-70287287	-0.131888	0.374809	no
AIFM2	chr10:71857158-71892690	0.333372	0.23223	no
uc001jqx.1	chr10:72058728-72142382	0.324448	0.509928	no
C10orf54	chr10:73507313-73533654	0.194774	0.492057	no
ASCC1	chr10:73855745-73976892	0.0136994	0.943291	no
MICU1	chr10:74127083-74283744	0.233031	0.441159	no
P4HA1	chr10:74766979-74856849	-0.299513	3.20043e-05	yes
uc001jtn.3,uc009xqx.3	chr10:74870209-75013371	-0.0229544	0.900502	no
DNAJC9	chr10:74870209-75013371	0.104893	0.459633	no
MSS51	chr10:75180394-75194689	0.1907	0.687959	no
USP54	chr10:75256828-75386746	0.00771427	0.961759	no
AGAP5	chr10:75433847-75539998	0.245122	0.186637	no
CAMK2G	chr10:75572224-75634349	0.0987336	0.729989	no
COMTD1	chr10:76992590-76995808	0.0978142	0.85203	no
KCNMA1	chr10:78629358-79397577	0.0720525	0.769068	no
DLG5	chr10:79550548-79686789	0.156768	0.585546	no
ZMIZ1-AS1	chr10:80703082-80737669	0.161252	0.827662	no
uc001kas.1,uc001kbe.2	chr10:81441677-81600588	-0.140748	0.756784	no
ANXA11	chr10:81914879-81965577	0.114185	0.577799	no
WAPAL	chr10:88195012-88281555	0.0794846	0.79628	no
AL157440	chr10:88724931-88784487	-0.0389581	0.941947	no
GLUD1	chr10:88809958-88854782	0.0968375	0.730998	no
NUTM2A-AS1	chr10:88998241-89126950	0.0337456	0.85025	no
ATAD1	chr10:89508057-89577998	0.0272423	0.831719	no
KLLN	chr10:89618917-89739002	-0.162196	0.765812	no
PTEN	chr10:89618917-89739002	0.78739	0.246372	no
RNLS	chr10:90043858-90343695	0.347374	0.352829	no
ACTA2	chr10:90694830-90752732	-0.604904	0.0329613	no
LIPA	chr10:90973325-91011660	-0.168202	0.571012	no
uc001kgp.2,uc009xtu.2	chr10:91339253-91405329	0.3375	0.430135	no
FRA10AC1	chr10:95427639-95462329	-0.0036541	0.990272	no
NOC3L	chr10:96092585-96122683	0.0227637	0.952365	no
ALDH18A1	chr10:97365685-97416330	-0.0278291	0.881767	no
TCTN3	chr10:97423152-97453900	0.0213914	0.873923	no
ENTPD1-AS1	chr10:97515408-97849992	-0.181851	0.499453	no
TLL2	chr10:98124362-98273690	-0.892974	0.00106836	yes
uc001kmw.2,uc001kmy.3	chr10:98757794-99052430	0.687075	0.0506537	no
RRP12	chr10:99116456-99186209	-0.287218	0.336268	no
MORN4	chr10:99344101-99436187	-0.147572	0.724072	no
LOXL4	chr10:100007442-100028374	-0.731536	0.000327088	yes
uc001kpc.3,uc010qpe.2	chr10:100143321-100175049	0.153532	0.491979	no
HPS1	chr10:100175954-100206773	0.122304	0.431819	no
GOT1	chr10:101156622-101190530	-0.00359122	0.991081	no
SLC25A28	chr10:101370274-101418994	0.246637	0.535975	no
COX15	chr10:101419217-101611662	-0.0734837	0.834796	no
DNMBP	chr10:101635159-101769792	-0.159235	0.577345	no
ERLIN1	chr10:101909846-101945814	0.232885	0.437915	no
CWF19L1	chr10:101991943-102027437	0.322225	0.0118042	no
SEC31B	chr10:102246296-102289636	-0.0622163	0.766727	no
MRPL43	chr10:102729279-102754158	-0.0508017	0.877529	no
PDZD7	chr10:102782859-102790914	-0.476114	0.490746	no
FKSG40	chr10:102820926-102828233	0.796311	0.144098	no
POLL	chr10:103330405-103369420	0.035922	0.817212	no
NPM3	chr10:103541081-103543380	-0.154761	0.737857	no
MGEA5	chr10:103544199-103578222	-0.200727	0.476173	no
C10orf76	chr10:103605213-103816190	0.152249	0.244827	no
NT5C2	chr10:104847773-104954634	-0.300554	0.016854	no
CALHM2	chr10:105206542-105212991	0.37464	0.0168526	no
OBFC1	chr10:105630593-105678045	0.0540749	0.88921	no
uc001kyg.3	chr10:106069317-106098444	0.276669	0.372284	no
XPNPEP1	chr10:111624523-111683311	0.0823117	0.791155	no
SMNDC1	chr10:112052797-112060418	0.296766	0.407836	no
BBIP1	chr10:112631284-112679124	-0.425133	0.359577	no
GPAM	chr10:113909621-113943537	0.133486	0.557332	no
ZDHHC6	chr10:114190057-114587484	0.359077	0.0798638	no
-	chr10:115241967-115252406	0.612079	0.269464	no
uc001lbb.1,uc001lbc.1	chr10:115880670-115934364	0.11439	0.667114	no
ABLIM1	chr10:116190868-116581450	-0.187191	0.168938	no
HSPA12A	chr10:118591124-118609205	0.0969419	0.886226	no
KIAA1598	chr10:118615738-118765088	0.0584328	0.814411	no
SLC18A2	chr10:119003572-119134952	0.0306066	0.955909	no
PDZD8	chr10:119003572-119134952	0.0860732	0.780999	no
uc001ldo.2,uc010qss.1	chr10:120065419-120101839	-0.0172078	0.945456	no
EIF3A	chr10:120793165-120841192	-0.0400015	0.897594	no
SFXN4	chr10:120900222-120925220	-0.00740509	0.986267	no
RGS10	chr10:121259338-121303022	-0.136538	0.748721	no
uc001ler.2	chr10:121588971-121632663	0.385334	0.212109	no
NSMCE4A	chr10:123716602-123734273	0.503293	0.273632	no
FAM24B-CUZD1	chr10:124591670-124639157	0.201297	0.473516	no
uc001lha.2	chr10:124750321-124768311	-0.0421344	0.894525	no
uc001lhn.3	chr10:125767181-125853206	0.165846	0.48751	no
OAT	chr10:126085871-126107545	-0.141376	0.616876	no
UROS	chr10:127482871-127511837	0.072925	0.818499	no
DHX32	chr10:127524671-127585050	0.0413449	0.901344	no
ADAM12	chr10:127700977-128077137	0.361329	0.340708	no
MKI67	chr10:129894924-129924468	1.90358	2.02133e-06	yes
uc021qav.1	chr10:131633495-131762552	0.25597	0.118248	no
LOC387723	chr10:131861187-131909089	0.0789219	0.837527	no
uc001lkv.1,uc010qut.1	chr10:133779873-133795597	-0.53846	0.0272165	no
STK32C	chr10:134137299-134145383	-0.183433	0.549377	no
uc010qvc.1	chr10:135093137-135112912	0.0312502	0.913523	no
-	chr10:852454-853218	-0.400504	0.648977	no
-	chr10:4866692-4867169	2.10089	0.171084	no
-	chr10:8203489-8203892	0.567216	0.43917	no
-	chr10:8203981-8204214	-0.27946	0.746727	no
-	chr10:13141745-13201854	-0.331787	0.643764	no
-	chr10:13141745-13201854	-0.373233	0.649499	no
-	chr10:13141745-13201854	-1.02591	0.108608	no
-	chr10:15813206-15814348	0.205046	0.79409	no
-	chr10:17619354-17619600	0.888327	0.301153	no
-	chr10:17619684-17620263	-0.257648	0.701603	no
-	chr10:17761949-17762293	-0.0188364	0.982654	no
-	chr10:17763950-17764328	0.312797	0.701143	no
-	chr10:17764437-17765305	-0.309754	0.679934	no
-	chr10:22514640-22514911	0.303799	0.619637	no
-	chr10:23425807-23426683	0.050654	0.85965	no
-	chr10:27281022-27281932	1.84175	0.191248	no
-	chr10:27638632-27638908	0.465056	0.569756	no
-	chr10:30412550-30413385	-1.38614	0.154556	no
-	chr10:30486105-30486826	-1.44287	0.193404	no
-	chr10:30592764-30593510	0.961977	0.341098	no
-	chr10:32391441-32392020	0.22571	0.56122	no
-	chr10:32400596-32400705	-0.273304	0.654798	no
-	chr10:32477194-32477710	-0.0948936	0.748361	no
-	chr10:33039190-33247549	0.301902	0.594252	no
-	chr10:33625791-33627120	0.111717	0.865858	no
-	chr10:33627989-33628630	1.21469	0.262474	no
-	chr10:33628719-33629441	1.41614	0.145774	no
-	chr10:33629606-33630755	0.282441	0.715733	no
-	chr10:36810816-36813339	0.133951	0.689395	no
-	chr10:37233054-37233504	-0.00114965	0.998803	no
-	chr10:37284171-37284467	0.559974	0.39738	no
-	chr10:37626379-37627142	-0.277851	0.710954	no
-	chr10:38368982-38369755	0.263256	0.589562	no
-	chr10:38637559-38638546	0.14091	0.786598	no
-	chr10:38638705-38639466	0.0732055	0.869716	no
-	chr10:38639676-38640187	0.0346022	0.938902	no
-	chr10:43062112-43063111	0.317423	0.501176	no
-	chr10:44100131-44101381	-0.0135616	0.965209	no
-	chr10:44101493-44101657	0.485344	0.658322	no
-	chr10:44186448-44187322	1.51714	0.205574	no
-	chr10:44983779-44983970	-0.501509	0.510499	no
-	chr10:46971647-46972836	-0.139505	0.83915	no
-	chr10:48922231-48922967	0.526701	0.529773	no
-	chr10:50639169-50640833	-0.777896	0.32541	no
-	chr10:50643053-50649270	-0.56551	0.266974	no
-	chr10:50649543-50655455	-0.418286	0.422665	no
-	chr10:51746378-51747679	0.294825	0.657461	no
-	chr10:52024646-52027104	0.120867	0.672896	no
-	chr10:52426376-52426620	-0.333966	0.713241	no
-	chr10:52486956-52487586	0.104917	0.870671	no
-	chr10:52521009-52521600	0.0144551	0.985205	no
-	chr10:54084944-54085656	0.216156	0.795465	no
-	chr10:54563244-54563862	1.04132	0.327607	no
-	chr10:54649364-54650114	0.60912	0.505586	no
-	chr10:58113428-58114689	1.82956	0.0318918	no
-	chr10:60897286-60897802	-0.328537	0.679921	no
-	chr10:65662136-65662850	0.218206	0.522742	no
-	chr10:65929605-65930660	1.35426	0.0391025	no
-	chr10:66929262-66929370	0.0576609	0.917704	no
-	chr10:66929520-66929627	-0.0163629	0.981109	no
-	chr10:69974802-69975549	0.81611	0.449388	no
-	chr10:69977020-69983285	-0.101697	0.847204	no
-	chr10:70026803-70028310	0.914756	0.193367	no
-	chr10:70028472-70029933	0.881242	0.218456	no
-	chr10:70036046-70037242	2.36866	0.0269876	no
-	chr10:70038870-70039093	-0.201692	0.799571	no
-	chr10:70304115-70304648	-0.0929982	0.830903	no
-	chr10:70459460-70460419	0.934117	0.339289	no
-	chr10:71192768-71192935	0.498709	0.476829	no
-	chr10:72149129-72150290	0.230077	0.677025	no
-	chr10:75433847-75539998	-0.163231	0.831855	no
-	chr10:75433847-75539998	-0.174413	0.81223	no
-	chr10:75433847-75539998	1.0222	0.168574	no
-	chr10:76480623-76482032	0.909361	0.227291	no
-	chr10:79492928-79494170	0.681162	0.232295	no
-	chr10:81421702-81422538	-0.831521	0.316875	no
-	chr10:81437008-81438515	0.0776866	0.914604	no
-	chr10:81440131-81441209	0.437905	0.543225	no
-	chr10:81441677-81600588	0.345067	0.36178	no
-	chr10:81651994-81652788	0.573217	0.374507	no
-	chr10:81910695-81911315	0.324991	0.615687	no
-	chr10:82896511-82896679	-0.423594	0.630343	no
-	chr10:88509536-88511408	0.48092	0.445756	no
-	chr10:88511784-88512510	1.37082	0.245971	no
-	chr10:88689980-88692658	0.0493827	0.928135	no
-	chr10:88800244-88800927	0.757574	0.419102	no
-	chr10:88802270-88803602	0.484129	0.520333	no
-	chr10:88804278-88804974	1.48556	0.193349	no
-	chr10:88805109-88805943	1.07389	0.33634	no
-	chr10:90898832-90899115	0.131959	0.800261	no
-	chr10:91738415-91738749	-0.270182	0.567561	no
-	chr10:92720162-92721352	-2.18473	0.0115498	no
-	chr10:92813228-92813788	-0.669546	0.469703	no
-	chr10:94428627-94429341	0.00440328	0.993073	no
-	chr10:94447780-94449251	-0.0694445	0.922575	no
-	chr10:94968682-94968916	-0.2115	0.702552	no
-	chr10:94969218-94969442	-0.100079	0.827809	no
-	chr10:96368826-96371155	1.43965	0.0448485	no
-	chr10:96371245-96373605	1.46061	0.0333292	no
-	chr10:97949164-97949325	0.0721345	0.916018	no
-	chr10:98510020-98510690	0.156069	0.651335	no
-	chr10:98590436-98591890	-0.272998	0.688929	no
-	chr10:98749484-98754430	-0.119632	0.81118	no
-	chr10:98754483-98755690	-0.501767	0.371176	no
-	chr10:102727980-102729158	0.0719619	0.923667	no
-	chr10:104605519-104605785	0.285105	0.666109	no
-	chr10:104840892-104842990	-0.34719	0.597682	no
-	chr10:105626538-105627023	0.410271	0.713052	no
-	chr10:107446054-107446609	0.0134512	0.968624	no
-	chr10:111421509-111421804	-1.07225	0.229684	no
-	chr10:111440198-111440808	-0.418754	0.504652	no
-	chr10:116190868-116581450	-0.242297	0.80386	no
-	chr10:120403357-120403730	0.136447	0.802751	no
-	chr10:120631531-120631913	0.125697	0.784544	no
-	chr10:120691601-120691719	-0.266142	0.693513	no
-	chr10:120691988-120692792	0.228879	0.48638	no
-	chr10:121756920-121757195	0.0352302	0.948847	no
-	chr10:122357955-122358591	0.670561	0.536617	no
-	chr10:122892630-122892881	-0.0986782	0.828798	no
-	chr10:126855231-126855414	-0.530414	0.427903	no
-	chr10:128589649-128591194	-0.842181	0.266052	no
-	chr10:128592580-128593427	-1.0891	0.276866	no
-	chr10:133772427-133773155	-1.17751	0.240341	no
-	chr10:133773334-133774566	-1.62999	0.0570831	no
-	chr10:134333481-134338466	0.1166	0.830539	no
-	chr10:135071136-135071773	-2.36287	0.0858767	no
PSMD13	chr11:236807-252984	0.0403841	0.889626	no
ATHL1	chr11:289137-295688	0.384273	1.54867e-05	yes
B4GALNT4	chr11:369794-382117	-0.967955	0.12663	no
PKP3	chr11:393436-404908	0.684001	0.199514	no
PTDSS2	chr11:450183-491387	-0.100758	0.753908	no
LRRC56	chr11:537521-560779	0.0257727	0.927608	no
RASSF7	chr11:560846-564025	-0.304005	0.274926	no
EPS8L2	chr11:644224-727727	-0.00984083	0.965878	no
PDDC1	chr11:765092-784527	0.431232	0.474589	no
-	chr11:765092-784527	-0.0604649	0.92107	no
PNPLA2	chr11:818895-825571	-0.174112	0.535427	no
CD151	chr11:832723-847562	0.0539982	0.629052	no
AP2A2	chr11:991999-1012245	0.10157	0.671349	no
LSP1	chr11:1884658-1913493	0.713023	0.359585	no
TSSC4	chr11:2423224-2425107	-0.00777559	0.982171	no
SLC22A18	chr11:2923414-2946476	0.13982	0.48751	no
uc010qxw.2	chr11:3696239-3847582	0.115888	0.573898	no
STIM1	chr11:3876245-4114440	-0.0857854	0.760547	no
RRM1	chr11:4115923-4160107	0.569535	0.0721881	no
TRIM6-TRIM34	chr11:5269501-5667011	0.355886	0.380137	no
TRIM22	chr11:5710816-5732093	0.00168395	0.994346	no
SMPD1	chr11:6411236-6440300	0.130894	0.661555	no
ILK	chr11:6624963-6633890	0.0452267	0.876887	no
ZNF215	chr11:6947653-6979399	0.32502	0.252259	no
uc001mfj.4	chr11:7535000-7675022	0.138388	0.389238	no
EIF3F	chr11:7991542-8023389	-0.27843	0.328525	no
TUB	chr11:8040790-8190590	0.0289016	0.880335	no
RPL27A	chr11:8633583-8711419	0.0566049	0.814489	no
AKIP1	chr11:8932727-8941674	0.121527	0.713374	no
-	chr11:8987489-8989592	-0.444625	0.581071	no
IPO7	chr11:9406168-9469674	-0.0271434	0.925493	no
ZNF143	chr11:9482501-9550071	-0.0432401	0.794135	no
WEE1	chr11:9596233-9611320	0.703371	0.0300857	no
USP47	chr11:11862969-12031316	0.0668644	0.812194	no
uc001mki.3	chr11:12397980-12558713	0.0117254	0.96572	no
uc001mko.3,uc001mkt.3	chr11:13299323-13410938	-0.182653	0.382204	no
SPON1	chr11:14278570-14386052	-0.506172	0.366932	no
NUCB2	chr11:17298267-17371521	0.126608	0.557146	no
LDHA	chr11:18414093-18429765	-0.243871	0.581768	no
SPTY2D1-AS1	chr11:18551175-18631802	0.0868984	0.869582	no
IGSF22	chr11:18724794-18747777	1.14877	0.2162	no
ZDHHC13	chr11:19138691-19197967	0.0216367	0.955132	no
PRMT3	chr11:20409075-20530879	0.113486	0.664221	no
ANO3	chr11:26210357-26684836	0.817956	0.00424995	no
FIBIN	chr11:27013886-27019762	1.79769e+308	0.00480318	no
BDNF-AS	chr11:27528398-27719718	-0.226454	0.597273	no
ARL14EP	chr11:30344593-30360033	0.0427944	0.902773	no
DNAJC24	chr11:31391376-31531169	-0.130935	0.756562	no
uc001mtb.3,uc001mtc.3	chr11:31531296-31808149	0.467005	0.120016	no
RCN1	chr11:32112433-32124606	0.0525919	0.865938	no
uc001mtu.3	chr11:32605360-32622235	-0.0515119	0.866845	no
QSER1	chr11:32943483-33001814	0.124693	0.695613	no
DEPDC7	chr11:33037727-33048263	0.504799	0.441885	no
uc001mud.3,uc009yju.3,uc010rei.2	chr11:33060792-33101861	0.127426	0.459731	no
KIAA1549L	chr11:33398039-33695646	0.248828	0.125331	no
CAPRIN1	chr11:34074527-34120607	0.0915501	0.753386	no
-	chr11:34169099-34171518	-0.377865	0.641385	no
CAT	chr11:34460471-34493607	0.248696	0.401365	no
CD44	chr11:35160416-35253951	0.191481	0.548481	no
FJX1	chr11:35639915-35642703	-0.286275	0.429798	no
TRIM44	chr11:35684149-35832777	0.0747821	0.791161	no
uc001mwk.1,uc010rey.1	chr11:35965611-36253777	0.146749	0.75249	no
uc010rfe.1	chr11:36616023-36680887	0.294786	0.314336	no
API5	chr11:43333504-43357775	0.0653512	0.862069	no
TTC17	chr11:43380434-43516483	0.0402723	0.894596	no
HSD17B12	chr11:43601234-43878169	-0.259604	0.358475	no
ALKBH3	chr11:43902342-43942988	0.0844062	0.804254	no
ACCS	chr11:44087474-44105758	0.37882	0.00258533	no
-	chr11:44360811-44499662	-0.171926	0.563032	no
uc001myo.3	chr11:45168006-45236295	0.26532	0.22575	no
CRY2	chr11:45868956-45904799	0.286216	0.404664	no
MAPK8IP1	chr11:45918100-45928027	-0.594515	0.165459	no
CREB3L1	chr11:46299191-46342972	0.379183	0.187741	no
DGKZ	chr11:46366816-46402104	0.0513212	0.86368	no
uc001nco.3	chr11:46402333-46405375	1.18867	0.000103498	yes
uc010rgx.2	chr11:46958250-47198967	0.179113	0.438062	no
DDB2	chr11:47235906-47290584	-0.115415	0.694216	no
NR1H3	chr11:47235906-47290584	0.804262	0.0220807	no
SLC39A13	chr11:47430045-47438149	0.164586	0.563722	no
PTPRJ	chr11:48002082-48192394	-0.0438548	0.891614	no
SERPING1	chr11:57365026-57382326	0.371331	0.189932	no
AK096335	chr11:57405848-57420917	-0.0237661	0.965037	no
CLP1	chr11:57425215-57429337	-0.124081	0.775546	no
ZDHHC5	chr11:57448950-57468659	0.00591506	0.983403	no
CTNND1	chr11:57529233-57586944	0.092352	0.631626	no
ZFP91-CNTF	chr11:58345975-58393243	0.0843498	0.798903	no
FAM111B	chr11:58890835-58894888	1.50081	0.0106658	no
DTX4	chr11:58938902-58980494	-0.35352	0.100813	no
STX3	chr11:59522344-59573355	0.014372	0.959425	no
TMEM132A	chr11:60691912-60720004	0.242545	0.529961	no
DAK	chr11:61066915-61136975	0.188424	0.574415	no
TMEM138	chr11:61066915-61136975	0.0386538	0.927821	no
TMEM216	chr11:61159831-61166477	0.211826	0.660559	no
SDHAF2	chr11:61204240-61214239	0.0188349	0.95793	no
-	chr11:61236142-61241059	0.263125	0.655696	no
DAGLA	chr11:61486253-61514474	0.0456818	0.845824	no
FADS2	chr11:61615787-61634825	0.428389	0.143872	no
BEST1	chr11:61717355-61736962	-0.177633	0.589071	no
ROM1	chr11:62360674-62382592	0.0507381	0.928185	no
TTC9C	chr11:62495583-62507757	0.126702	0.730712	no
POLR2G	chr11:62529007-62534187	0.187017	0.609888	no
TAF6L	chr11:62538604-62573370	0.149266	0.645695	no
SLC3A2	chr11:62623483-62656355	-0.032719	0.915382	no
C11orf84	chr11:63580922-63595190	0.0539838	0.772435	no
NAA40	chr11:63706441-63724965	0.0318775	0.923641	no
OTUB1	chr11:63754313-63933959	-0.175391	0.56808	no
STIP1	chr11:63953586-63972020	-0.04264	0.884752	no
uc001nyl.2,uc001nyp.4,uc001nys.3	chr11:63974151-64001754	0.130108	0.524639	no
FKBP2	chr11:64008412-64015680	-0.0533959	0.758949	no
PLCB3	chr11:64018994-64036924	0.194902	0.528383	no
GPR137	chr11:64044093-64056972	0.15235	0.420737	no
ESRRA	chr11:64072983-64089295	0.0375766	0.856755	no
CCDC88B	chr11:64107689-64125006	1.33693	0.0392787	no
RPS6KA4	chr11:64126624-64139687	0.245791	0.14851	no
ARL2-SNX15	chr11:64781584-64808044	0.210491	0.477132	no
SAC3D1	chr11:64808375-64826014	0.442208	0.19692	no
uc001ocr.1,uc001oct.3	chr11:64863582-64885636	0.253684	0.00528221	no
MRPL49	chr11:64889290-64902262	0.00670111	0.983161	no
POLA2	chr11:65029367-65066109	0.723634	0.0608393	no
CDC42EP2	chr11:65082288-65094492	-0.0709569	0.827719	no
DPF2	chr11:65101172-65121664	0.0779168	0.768749	no
FRMD8	chr11:65154040-65180998	-0.0262928	0.773306	no
NEAT1	chr11:65184186-65212890	-0.151238	0.623407	no
-	chr11:65222496-65232917	-0.390342	0.162367	no
SCYL1	chr11:65292547-65326253	-0.0354677	0.900089	no
SSSCA1	chr11:65337043-65341669	0.0177696	0.933764	no
SIPA1	chr11:65407278-65418399	0.398596	0.28259	no
-	chr11:65433603-65439177	-0.232885	0.727796	no
KAT5	chr11:65479472-65488409	0.238441	0.47738	no
MUS81	chr11:65627101-65641062	0.114594	0.685485	no
CCDC85B	chr11:65657485-65668178	0.310453	0.318001	no
uc001ogi.3,uc001ogj.2	chr11:65679245-65689048	-0.00176573	0.995578	no
SART1	chr11:65729159-65747607	0.138179	0.638937	no
BANF1	chr11:65769549-65771617	0.0929777	0.706413	no
CST6	chr11:65779461-65780976	0.143172	0.769654	no
SF3B2	chr11:65783312-65836385	0.0980882	0.688682	no
KLC2	chr11:66025090-66035395	-0.0575559	0.847885	no
SLC29A2	chr11:66129845-66139645	-2.73246	0.103229	no
SLC29A2	chr11:66129845-66139645	0.865717	0.255556	no
-	chr11:66176740-66184522	0.395349	0.505191	no
uc001oic.4,uc001oid.4,uc021qly.1	chr11:66234335-66247762	-0.0469428	0.755333	no
uc001oif.1,uc001oii.1	chr11:66247879-66301130	0.0496585	0.766024	no
CCS	chr11:66360646-66373490	0.17782	0.636329	no
RBM4	chr11:66424619-66445369	-0.0614797	0.827951	no
C11orf80	chr11:66512206-66614003	0.185602	0.169145	no
LRFN4	chr11:66615996-66725416	0.159572	0.652864	no
KDM2A	chr11:66885746-67025553	0.386636	0.019999	no
ANKRD13D	chr11:67056761-67069955	0.00302321	0.993227	no
SSH3	chr11:67070918-67080078	0.13829	0.491167	no
LOC100130987	chr11:67084793-67098520	-0.588293	0.414522	no
RAD9A	chr11:67159422-67167002	0.23029	0.0422018	no
RPS6KB2	chr11:67195934-67202879	-0.133393	0.685608	no
NDUFV1	chr11:67374322-67380012	0.0531405	0.729617	no
ALDH3B1	chr11:67777722-67796750	0.472497	0.105521	no
TCIRG1	chr11:67806459-67888858	0.260375	0.0156247	no
uc009ysg.3	chr11:68080089-68214448	0.279167	0.320172	no
IGHMBP2	chr11:68671318-68708069	-0.0444227	0.780593	no
TPCN2	chr11:68816349-68903604	0.183728	0.0369968	no
MYEOV	chr11:69066226-69187240	-0.783982	0.011142	no
CCND1	chr11:69454985-69469242	-0.742582	0.133601	no
ANO1	chr11:69924146-70035652	0.395431	0.421062	no
PPFIA1	chr11:70116804-70231586	-0.0501125	0.698537	no
CTTN	chr11:70244611-70282690	0.0387444	0.907403	no
-	chr11:71159656-71163178	-0.377998	0.556809	no
NADSYN1	chr11:71164216-71232711	0.129001	0.556538	no
uc001oqv.4,uc001oqw.4,uc009yss.3	chr11:71498555-71516815	0.0554687	0.740702	no
RNF121	chr11:71639767-71708643	0.031716	0.930049	no
LRTOMT	chr11:71709957-71807938	0.210304	0.698804	no
FOLR3	chr11:71825911-71888848	-0.561955	0.123939	no
FOLR1	chr11:71900869-71907367	-0.717565	0.156458	no
INPPL1	chr11:71934728-71950190	-0.157632	0.496404	no
-	chr11:71991007-71991838	-0.181987	0.730955	no
uc001otc.1,uc001ote.3	chr11:72525450-72540680	1.08361	0.000750438	yes
ARHGEF17	chr11:73016977-73081830	0.137013	0.652704	no
MRPL48	chr11:73498916-73575664	0.209203	0.647402	no
uc001oul.1	chr11:73588032-73638779	0.0679016	0.859676	no
uc001ouw.3	chr11:73882367-74022699	-0.543645	0.066255	no
MGC12965	chr11:74204279-74209578	0.33699	0.573243	no
uc001ovu.2,uc001ovv.3	chr11:74546592-74721949	0.191271	0.192038	no
uc001owh.3	chr11:75110561-75116733	0.149879	0.598087	no
SERPINH1	chr11:75278826-75280475	0.376994	0.275059	no
MAP6	chr11:75297962-75355973	-0.0763524	0.896366	no
UVRAG	chr11:75663899-75855282	-0.0403764	0.915403	no
uc001oxu.2,uc009yum.1	chr11:76571892-76737803	-0.0173578	0.959349	no
AQP11	chr11:77300435-77321401	0.201047	0.735838	no
AAMDC	chr11:77532180-77583398	-0.124992	0.744186	no
-	chr11:77801456-77810277	0.160468	0.791969	no
KCTD21	chr11:77852552-77897782	-1.03048	0.12091	no
C11orf82	chr11:82612736-82645700	0.897531	0.1572	no
LOC100506233	chr11:82783107-82802307	-0.189244	0.711023	no
PCF11	chr11:82868136-82897317	0.30693	0.39672	no
ANKRD42	chr11:82904770-82973298	-0.10734	0.485603	no
uc001pao.3	chr11:85339621-85347583	0.0950681	0.806458	no
EED	chr11:85955624-85989966	0.0909343	0.826405	no
C11orf73	chr11:86013252-86056985	-0.0521465	0.835837	no
CCDC81	chr11:86085777-86134191	-1.03108	0.00074895	yes
uc001pcc.1,uc010rts.1	chr11:86511134-86724104	-0.0578836	0.882906	no
TMEM135	chr11:86748885-87039876	0.0877737	0.836431	no
KIAA1731	chr11:93394815-93474703	0.36312	0.0168712	no
uc001peg.3,uc009ywi.3	chr11:93474768-93500115	0.0440452	0.87699	no
PANX1	chr11:93861995-93947294	0.0247311	0.928942	no
ANKRD49	chr11:94227152-94234615	0.182996	0.341157	no
uc001pfa.3,uc009ywk.2	chr11:94277005-94354587	0.43748	0.150957	no
AMOTL1	chr11:94473968-94609918	0.252593	0.385696	no
SRSF8	chr11:94800048-94804458	0.201867	0.569668	no
uc009ywu.3,uc021qpa.1	chr11:96123152-96126727	0.337717	0.316667	no
ARHGAP42	chr11:100558060-100864666	-0.0175489	0.973703	no
KIAA1377	chr11:101784920-101871793	0.537143	0.0563951	no
C11orf70	chr11:101918138-101955291	0.0267999	0.92169	no
YAP1	chr11:101978616-102104154	0.021429	0.747261	no
uc010rur.2	chr11:102217272-102249401	-0.0416267	0.778261	no
DYNC2H1	chr11:102980159-103350591	0.334815	0.158132	no
PDGFD	chr11:103777913-104035084	0.187517	0.789742	no
CUL5	chr11:107880392-107978493	0.024811	0.936892	no
ACAT1	chr11:107992257-108018891	-0.111722	0.719108	no
DDX10	chr11:108535812-108811731	-0.0226767	0.936503	no
ZC3H12C	chr11:110001728-110031155	0.476724	0.463887	no
uc001plr.1,uc010rwh.2	chr11:111385509-111436342	0.370043	0.0975794	no
SIK2	chr11:111473169-111637169	0.197005	0.412844	no
C11orf1	chr11:111652918-111754797	-0.244845	0.618542	no
HSPB2-C11orf52	chr11:111779349-111797595	-0.272162	0.4167	no
DIXDC1	chr11:111798081-111893516	0.215595	0.462606	no
uc001pmz.3	chr11:111952763-111966518	0.0346163	0.914258	no
PTS	chr11:112097087-112104695	-0.147341	0.704175	no
-	chr11:112160963-112164803	-0.145271	0.598556	no
NCAM1	chr11:112831968-113149158	-0.95864	0.00401072	no
NNMT	chr11:114165902-114183238	0.693835	0.021207	no
uc001pov.3,uc001pow.3	chr11:114269697-114302422	0.137851	0.644619	no
AB231710	chr11:117008235-117009553	-0.231497	0.48139	no
PAFAH1B2	chr11:117014999-117048889	-0.37095	0.668674	no
uc001pqi.1,uc001pqn.3	chr11:117049413-117102811	-0.285066	0.442291	no
uc001pqt.3	chr11:117103355-117186972	0.256594	0.424899	no
UBE4A	chr11:118230295-118280562	0.0191153	0.947195	no
CCDC84	chr11:118868781-118894385	-0.11262	0.444663	no
VPS11	chr11:118938492-118952688	0.172893	0.567548	no
HMBS	chr11:118955586-118964259	0.0988452	0.605228	no
C2CD2L	chr11:118967212-118987827	-0.245326	0.251038	no
HINFP	chr11:118992232-119005765	-0.057207	0.89536	no
NLRX1	chr11:119039436-119054725	0.348093	0.218641	no
uc001pwe.3	chr11:119158434-119178859	0.153316	0.622134	no
TMEM136	chr11:120195837-120204388	-0.0475802	0.921344	no
ARHGEF12	chr11:120207022-120360645	0.0935757	0.0788466	no
uc001pxt.3,uc001pxv.3	chr11:121163387-121184119	-0.119374	0.690911	no
CRTAM	chr11:122700222-122743347	-0.835563	0.252045	no
uc001pym.3	chr11:122753352-122834568	-0.0125233	0.954031	no
uc001qaj.4,uc001qak.4	chr11:124492741-124543777	0.0187037	0.902646	no
ROBO3	chr11:124735304-124751370	0.589078	0.0534492	no
CCDC15	chr11:124824016-124911385	1.68967	0.0121576	no
SLC37A2	chr11:124933012-124960412	0.555264	0.275265	no
EI24	chr11:125439297-125454576	0.0842479	0.567959	no
uc001qcd.2,uc001qce.2	chr11:125462736-125494456	0.10554	0.655566	no
CHEK1	chr11:125495030-125527062	0.826911	9.85115e-05	yes
HYLS1	chr11:125753508-125773116	0.632116	0.142095	no
FAM118B	chr11:126081618-126132879	0.0736322	0.849227	no
FOXRED1	chr11:126138934-126148028	0.124859	0.518156	no
uc001qdm.1,uc001qdn.1	chr11:126152964-126168637	0.411611	0.0445598	no
DCPS	chr11:126173646-126225482	0.285233	0.47908	no
ST3GAL4	chr11:126225539-126284536	0.344297	0.309998	no
FLI1	chr11:128562563-128683162	0.0431085	0.904125	no
APLP2	chr11:129939715-130014706	-0.0712998	0.864834	no
NTM	chr11:131779499-132206716	-0.371956	0.0129112	no
uc001qhb.2	chr11:133938819-134095584	0.023303	0.937247	no
ACAD8	chr11:134123433-134135746	0.0946418	0.581897	no
uc001loj.4,uc001lok.4,uc010qvo.2	chr11:211192-236362	0.0302163	0.817357	no
-	chr11:309548-311153	-0.10302	0.86541	no
SIGIRR	chr11:405715-417397	0.110962	0.816667	no
RNH1	chr11:494391-507283	0.17651	0.27622	no
C11orf35	chr11:537521-560779	-0.203295	0.620979	no
IRF7	chr11:612554-616056	0.350073	0.440256	no
DEAF1	chr11:644224-727727	0.149921	0.664057	no
PDDC1	chr11:765092-784527	-0.0798674	0.775225	no
uc001lrn.2,uc009yci.3	chr11:790474-805250	-0.0630965	0.792905	no
POLR2L	chr11:832723-847562	-0.0910948	0.766021	no
CHID1	chr11:867858-910874	0.0366789	0.845759	no
MOB2	chr11:1490684-1522419	-0.0735832	0.826686	no
DUSP8	chr11:1575280-1593150	-0.902798	0.0418331	no
uc021qbs.1	chr11:1753372-1770611	-0.40574	0.0624203	no
-	chr11:2107001-2117266	-1.48741	0.101118	no
NAP1L4	chr11:2965659-3013285	0.138576	0.63063	no
CARS	chr11:3022151-3078681	0.0366692	0.903925	no
OSBPL5	chr11:3108345-3187969	0.373129	0.226885	no
ZNF195	chr11:3379156-3400452	-0.136889	0.738405	no
NUP98	chr11:3696239-3847582	0.0770958	0.374984	no
TRIM68	chr11:4619899-4629489	0.276174	0.523036	no
TRIM5	chr11:5684424-5706339	0.180497	0.537247	no
FAM160A2	chr11:6232563-6255941	0.286054	0.457932	no
uc001mdb.1	chr11:6411236-6440300	0.014908	0.958262	no
TRIM3	chr11:6469841-6495214	0.014814	0.931022	no
ARFIP2	chr11:6495912-6502709	-0.0362612	0.900792	no
DNHD1	chr11:6503270-6585321	0.0311535	0.937041	no
RRP8	chr11:6616024-6624908	-0.0797606	0.803709	no
TAF10	chr11:6624963-6633890	0.174679	0.562804	no
DCHS1	chr11:6642513-6677074	1.23073	0	yes
ZNF214	chr11:7020548-7041586	0.233072	0.718611	no
CYB5R2	chr11:7686268-7694881	0.724094	0.093043	no
-	chr11:7951718-7952433	-1.22175	0.0973597	no
NLRP10	chr11:7972838-7987110	-0.506613	0.0785535	no
EIF3F	chr11:7991542-8023389	0.162555	0.647616	no
TRIM66	chr11:8633583-8711419	-0.0445175	0.834934	no
NRIP3	chr11:9002122-9025596	0.539411	0.213193	no
SCUBE2	chr11:9041046-9113150	0.455327	0.16111	no
DENND5A	chr11:9160369-9286873	0.0883785	0.759103	no
TMEM41B	chr11:9302200-9336315	-0.21639	0.570805	no
LOC440028	chr11:9776316-9787148	-0.148479	0.810889	no
SBF2	chr11:9800213-10328944	0.350855	0.233957	no
EIF4G2	chr11:10818592-10830043	-0.0146395	0.971216	no
ZBED5	chr11:10874250-10879620	0.234502	0.507648	no
DKK3	chr11:11862969-12031316	0.00778138	0.982173	no
BTBD10	chr11:13426101-13484838	-0.303066	0.456738	no
uc001mle.3,uc010rco.2,uc021qec.1,uc021qed.1	chr11:14278570-14386052	-0.151635	0.317585	no
PSMA1	chr11:14526421-14539188	0.016291	0.956403	no
CYP2R1	chr11:14899205-14913208	0.0757814	0.808322	no
PLEKHA7	chr11:16798843-17035963	0.363064	0.290027	no
PIK3C2A	chr11:17108123-17229530	-0.191147	0.407532	no
SERGEF	chr11:17809596-18034637	-0.353212	0.100422	no
SAAL1	chr11:18101854-18127638	0.0537196	0.912545	no
HPS5	chr11:18300216-18344285	-0.198203	0.012367	no
TSG101	chr11:18490758-18548503	0.0624542	0.63616	no
uc001mot.3,uc001mou.3	chr11:18551175-18631802	-0.299967	0.272407	no
E2F8	chr11:19245609-19263167	2.06066	1.36186e-05	yes
uc001mra.2,uc001mrb.2	chr11:26686539-26744974	1.42976	0.00306011	no
FIBIN	chr11:27013886-27019762	0.0615982	0.866037	no
BDNF	chr11:27742963-27743857	-0.0921565	0.923711	no
KIF18A	chr11:28042162-28129746	0.432143	0.117434	no
IMMP1L	chr11:31391376-31531169	-0.580942	0.352761	no
uc001mtv.3	chr11:32623625-32816187	0.120692	0.824328	no
CSTF3	chr11:33105527-33183053	0.00106836	0.997696	no
[truncated: 9,815 more rows]

## Sheet: A4
	A-4: Normal Vehicle vs. HGPS Treatment
Gene	Locus	log2(fold_change)	p_value	significant
M37726	chr1:568144-570307	-0.536448	0.000624529	yes
uc001abr.1	chr1:761585-793056	0.0488993	0.781602	no
PLEKHN1	chr1:901752-911580	0.571768	0.0393414	no
AGRN	chr1:977147-991501	-0.93831	0.00319331	yes
-	chr1:1209402-1214769	0.18374	0.778534	no
SCNN1D	chr1:1215815-1227409	-0.201318	0.711424	no
PUSL1	chr1:1227763-1260046	0.0149708	0.964111	no
GLTPD1	chr1:1260142-1264276	0.273572	0.420202	no
LOC148413	chr1:1334909-1345518	-0.383873	0.390895	no
ATAD3B	chr1:1385068-1431582	0.183531	0.590525	no
ATAD3A	chr1:1446357-1470067	-0.359762	0.097067	no
MMP23A	chr1:1570611-1678014	4.07558	8.37304e-08	yes
uc001aiq.3,uc001air.3	chr1:1981903-2139729	0.945242	0.0440833	no
C1orf86	chr1:1981903-2139729	2.01257	0.0427799	no
SKI	chr1:2159980-2241653	-0.0106765	0.973039	no
RER1	chr1:2324706-2344056	-0.261293	0.404272	no
TNFRSF14	chr1:2487236-2495267	-0.378238	0.36256	no
FAM213B	chr1:2517898-2564481	0.747632	0.030656	no
ARHGEF16	chr1:3395432-3402753	1.78191	0.00611703	yes
SMIM1	chr1:3689210-3692915	0.902192	0.234384	no
DFFB	chr1:3728644-3801993	-0.175508	0.439134	no
KCNAB2	chr1:5922593-6161253	-0.490396	0.113942	no
RNF207	chr1:6266188-6296044	1.10723	3.44131e-06	yes
ZBTB48	chr1:6640055-6649340	0.121124	0.601947	no
THAP3	chr1:6684924-6761966	0.287939	0.61709	no
CAMTA1	chr1:6845383-6932107	0.114672	0.80578	no
SLC45A1	chr1:8378192-8404227	-0.598691	0.279676	no
GPR157	chr1:9160399-9252498	0.684457	0.394125	no
mir-34	chr1:9160399-9252498	3.70363	3.61969e-07	yes
H6PD	chr1:9299954-9331394	0.291703	0.354017	no
SLC25A33	chr1:9599527-9644607	-0.248572	0.476661	no
TMEM201	chr1:9648931-9674935	-0.484435	0.345657	no
PIK3CD	chr1:9711789-9884550	0.864664	0.00817798	no
NMNAT1	chr1:9986368-10047450	0.391671	0.073227	no
UBE4B	chr1:10093040-10241300	0.193163	0.529617	no
KIF1B	chr1:10270619-10441794	-0.0400558	0.894743	no
APITD1-CORT	chr1:10490799-10502872	0.111148	0.798431	no
PEX14	chr1:10535002-10690815	-0.0297602	0.916084	no
TARDBP	chr1:11072380-11085549	-0.309497	0.326037	no
FBXO44	chr1:11708417-11723384	-0.0124061	0.974288	no
FBXO6	chr1:11724401-11734409	-0.789984	0.0805796	no
uc001asv.3,uc001asw.3	chr1:11796141-11814037	-0.76598	0.00337102	yes
uc001ate.4	chr1:11866206-11907674	-0.831186	0	yes
MFN2	chr1:12040039-12073572	-0.0269979	0.932176	no
MIIP	chr1:12079298-12091774	-0.428709	0.325104	no
TNFRSF1B	chr1:12227059-12269277	-1.22663	0.0242117	no
VPS13D	chr1:12290094-12572098	-0.0522097	0.692818	no
PRDM2	chr1:14025365-14151574	0.130408	0.283272	no
KAZN	chr1:15250624-15438997	0.541866	0.254694	no
TMEM51	chr1:15479027-15546974	-2.28482	0.000273628	yes
DNAJC16	chr1:15853320-15898452	-0.163739	0.649027	no
DDI2	chr1:15943943-15995537	-0.4057	0.127477	no
uc001axx.4	chr1:16370246-16383803	2.24145	0.00081654	yes
NECAP2	chr1:16767166-16788131	0.181717	0.551543	no
CROCC	chr1:17240586-17299474	0.232977	0.236677	no
-	chr1:17516273-17524353	2.31035	0.00790104	no
ARHGEF10L	chr1:17866329-18024370	-0.102319	0.611899	no
PQLC2	chr1:19638739-19659015	-0.768398	0.00800095	no
MINOS1	chr1:19923470-19956315	-0.189624	0.613515	no
OTUD3	chr1:20208836-20239437	-0.470298	0.0001237	yes
PINK1	chr1:20959947-20988057	1.11124	0.000660803	yes
BC127868	chr1:21760973-21762643	-0.435784	0.621038	no
uc001bes.3	chr1:21763266-21811393	1.17446	2.58439e-10	yes
uc001bfm.4,uc001bfn.4	chr1:22351994-22357725	-0.300118	0.123383	no
CDC42	chr1:22379116-22419443	0.0314749	0.826133	no
ZBTB40	chr1:22778343-22857650	-0.0888192	0.48661	no
EPHB2	chr1:23037330-23241823	-1.63296	0.00803277	no
uc021oif.1	chr1:23685853-23698330	-0.907913	0.197028	no
LYPLA2	chr1:24116714-24127294	-0.354517	0.327207	no
PNRC2	chr1:24286300-24289949	-0.55	0.0681299	no
NIPAL3	chr1:24683488-24803221	1.01054	0.00151119	yes
CLIC4	chr1:25071759-25170815	0.39628	0.32923	no
TMEM50A	chr1:25664788-25756683	0.0581732	0.860818	no
TMEM57	chr1:25757387-25826699	0.0249826	0.941918	no
LDLRAP1	chr1:25870075-25895379	0.103783	0.376579	no
SEPN1	chr1:26126666-26144713	-0.0301372	0.928815	no
uc001bkq.4,uc009vrz.3	chr1:26145665-26185887	0.150939	0.144981	no
EXTL1	chr1:26347863-26363053	5.24527	0	yes
CEP85	chr1:26560685-26605299	-0.490555	0.00199067	yes
DHDDS	chr1:26758878-26797795	0.284323	0.0804833	no
HMGN2	chr1:26798085-26803163	-0.685286	0.0371551	no
RPS6KA1	chr1:26856248-26901520	-1.48496	0.00810182	no
ARID1A	chr1:27022521-27108601	-0.177081	0.57501	no
PIGV	chr1:27114059-27124894	-0.0249461	0.9252	no
ZDHHC18	chr1:27158508-27182211	-0.202525	0.544816	no
TRNP1	chr1:27319986-27327377	0.03267	0.925457	no
uc009vst.2	chr1:27561006-27635110	0.21231	0.484214	no
PPP1R8	chr1:28157251-28178183	-0.3709	0.302821	no
XKR8	chr1:28292404-28294604	-0.0820845	0.839088	no
SESN2	chr1:28585962-28609004	-0.231136	0.553774	no
MED18	chr1:28655512-28662478	-0.113365	0.782159	no
PHACTR4	chr1:28696092-28826881	-0.119456	0.467219	no
RCC1	chr1:28832454-28865708	-0.541197	0.0139146	no
uc001bqh.3	chr1:28879518-28908388	0.530786	0.109561	no
RAB42	chr1:28919916-28923130	-0.84949	0.10307	no
uc001bqz.3,uc001bra.3,uc001brb.3	chr1:28995239-29046036	0.147848	0.496386	no
YTHDF2	chr1:29062652-29096287	-0.136921	0.699017	no
EPB41	chr1:29213602-29450453	-0.606968	0.0154417	no
SERINC2	chr1:31882411-31899166	1.14617	1.85611e-05	yes
TINAGL1	chr1:32042085-32051869	2.73544	0	yes
uc001buc.1	chr1:32479490-32526450	-0.500226	0.122563	no
TMEM39B	chr1:32538018-32568467	-0.510018	0.0120057	no
KPNA6	chr1:32573643-32642313	0.0321381	0.916332	no
TXLNA	chr1:32645290-32663983	-0.116498	0.704627	no
CCDC28B	chr1:32666201-32674288	0.165866	0.361151	no
FAM167B	chr1:32710841-32714461	-0.579397	0.184203	no
HDAC1	chr1:32757992-32793590	-0.417189	0.234614	no
uc001bvk.3,uc001bvm.3	chr1:33004771-33071542	0.148312	0.713402	no
KIAA1522	chr1:33207437-33324476	-0.846508	0.0348331	no
uc001bvz.3	chr1:33207437-33324476	-0.396113	0.0145648	no
ADC	chr1:33546713-33586144	-1.14189	0.00281071	yes
ZNF362	chr1:33594003-33766320	0.147919	0.262823	no
uc001byn.3,uc001byo.3,uc009vut.3	chr1:35544971-35582428	-0.0464111	0.833233	no
ZMYM4	chr1:35734297-35887854	-0.253083	0.105868	no
NCDN	chr1:36024161-36032380	0.0946526	0.762069	no
TFAP2E	chr1:36035412-36107445	1.52803	0.00570916	yes
AGO4	chr1:36273235-36323490	0.409624	0.00593727	yes
AGO1	chr1:36348809-36395212	0.0738654	0.752867	no
AGO3	chr1:36396318-36522063	-0.385225	0.332461	no
COL8A2	chr1:36560837-36590934	3.20163	0	yes
MAP7D1	chr1:36621688-36646449	0.0302539	0.912634	no
THRAP3	chr1:36689802-36770957	-0.161844	0.613012	no
SH3D21	chr1:36771993-36794810	0.124884	0.783672	no
ZC3H12A	chr1:37920478-37949978	-0.229534	0.543685	no
MANEAL	chr1:38259773-38267278	-0.492607	0.069889	no
RHBDL2	chr1:39303871-39407472	1.87071	0.518484	no
PPIE	chr1:40204516-40254533	0.194008	0.529129	no
MFSD2A	chr1:40420783-40435628	-0.89219	0.0560649	no
CAP1	chr1:40506254-40563142	0.465771	9.95835e-05	yes
RLF	chr1:40627040-40706593	-0.448089	0.264158	no
ZFP69B	chr1:40915746-40929755	0.28328	0.505922	no
ZFP69	chr1:40942999-40962015	-0.267046	0.551781	no
uc001cfp.3,uc001cfq.3	chr1:40974419-40983296	-0.142731	0.399904	no
NFYC	chr1:41154751-41237276	-0.577282	0.0103835	no
CTPS1	chr1:41446050-41478288	0.26084	0.436405	no
-	chr1:41898694-41930614	2.12438	0.031476	no
PPIH	chr1:43124047-43141545	-0.806457	4.81532e-05	yes
YBX1	chr1:43148065-43168020	-0.0464193	0.872434	no
C1orf50	chr1:43232882-43247738	0.2667	0.425451	no
ERMAP	chr1:43282774-43310660	0.61225	0.0407441	no
ZNF691	chr1:43312243-43318177	-0.170883	0.629902	no
SLC2A1-AS1	chr1:43424719-43449029	2.94369	0.00575588	yes
uc001cjk.2	chr1:43855555-43920379	-0.223564	0.150271	no
PTPRF	chr1:43996546-44089343	0.939123	0.00378381	yes
KDM4A	chr1:44115796-44171269	0.0385357	0.833363	no
uc001ckb.3	chr1:44171494-44396831	0.42585	0.00953167	no
DPH2	chr1:44435652-44439043	-0.40843	0.325908	no
ATP6V0B	chr1:44440601-44443972	-0.2794	0.220233	no
B4GALT2	chr1:44444873-44456843	0.258645	0.366524	no
CCDC24	chr1:44457171-44506069	0.39318	0.180499	no
uc001cln.3	chr1:44457171-44506069	-0.895911	0.200729	no
DMAP1	chr1:44679117-44820973	0.318134	0.140288	no
RNF220	chr1:45097643-45117396	-0.525803	0.00126521	yes
RPS8	chr1:45232785-45244770	0.0114522	0.970573	no
uc001cmn.3,uc010ole.1	chr1:45265966-45282153	0.641766	0.00498179	yes
PTCH2	chr1:45282277-45292009	0.447814	0.355891	no
UROD	chr1:45477804-45481341	0.0296694	0.885629	no
TOE1	chr1:45794913-45811233	-0.316904	0.0147198	no
MMACHC	chr1:45965855-45979099	-0.361041	0.242941	no
AKR1A1	chr1:46016454-46035723	-0.481775	0.0216899	no
NASP	chr1:46049659-46084578	-0.778567	0.000228417	yes
TMEM69	chr1:46153846-46216485	-0.147753	0.461723	no
TSPAN1	chr1:46649293-46651634	-1.75123	0.013497	no
LURAP1	chr1:46668888-46690312	0.0746886	0.838216	no
RAD54L	chr1:46743254-46763956	-0.97591	0.11044	no
UQCRH	chr1:46769337-46782450	0.054836	0.863403	no
uc001cpr.1,uc001cpt.1,uc010omc.1	chr1:46806131-46831659	-0.319563	0.135373	no
FAAH	chr1:46859938-46879520	-0.964415	0.0241248	no
FOXD2	chr1:47897565-47906390	2.91027	2.35124e-06	yes
CDKN2C	chr1:51433572-51441031	-0.135761	0.678367	no
-	chr1:51443057-51479113	-0.273961	0.55326	no
RNF11	chr1:51701721-51740844	0.253318	0.42372	no
uc001css.3	chr1:52042850-52344771	-0.0520218	0.661795	no
BTF3L4	chr1:52521856-52556388	-0.326299	0.380418	no
uc001cto.3	chr1:52607558-52814761	0.0440052	0.897488	no
PRPF38A	chr1:52870218-52886410	-0.521224	0.183788	no
ZYG11B	chr1:53192130-53293013	0.195362	0.527743	no
SCP2	chr1:53458676-53517289	0.255307	0.40299	no
PODN	chr1:53526489-53581482	3.54957	0	yes
uc001cwk.1	chr1:54412018-54433839	0.042179	0.795854	no
TCEANC2	chr1:54519230-54571602	0.255461	0.544947	no
uc001cxj.2,uc001cxm.2	chr1:55007907-55077061	1.43196	0.000519753	yes
HEATR8-TTC4	chr1:55181494-55208328	-0.38673	0.299191	no
-	chr1:59486178-59511205	-1.3779	0.0371265	no
FGGY	chr1:59762485-60228402	-0.0508593	0.844132	no
NFIA	chr1:61547533-61928460	-2.62456	1.5075e-05	yes
INADL	chr1:62208055-62629591	0.911052	1.42109e-14	yes
ATG4C	chr1:63249530-63331092	0.00913794	0.983797	no
ALG6	chr1:63833260-63904233	-0.573827	0.259734	no
uc001dbi.4,uc001dbj.2	chr1:64239574-64646379	-0.535042	0.222668	no
CACHD1	chr1:64935830-65158741	-2.45124	0	yes
RAVER2	chr1:65210777-65432405	-1.73801	0.00322212	yes
LEPR	chr1:65983075-66103176	-1.87859	0	yes
PDE4B	chr1:66797522-66840262	1.04336	0.00017524	yes
MIER1	chr1:67390577-67454302	-0.107417	0.772585	no
SRSF11	chr1:70671364-70718690	-0.198493	0.219201	no
CTH	chr1:70876900-70905557	-0.865811	0.135906	no
-	chr1:72748826-73023626	0.713473	0.399739	no
FPGT-TNNI3K	chr1:74663895-74674384	-0.186671	0.640913	no
ACADM	chr1:76190042-76229355	0.319399	0.0614191	no
uc009wbt.1	chr1:76252554-76260764	0.0231373	0.946002	no
ST6GALNAC5	chr1:77333064-77531962	-1.10672	0.000329075	yes
AK5	chr1:77747592-78025654	-1.48478	5.08001e-10	yes
uc001dib.4,uc001dic.4	chr1:78353682-78445771	0.831017	8.092e-05	yes
GIPC2	chr1:78534683-78603623	0.445375	0.214031	no
IFI44	chr1:79115423-79129763	-4.06192	0	yes
-	chr1:79735620-79775370	2.00466	0.05679	no
-	chr1:79856051-79871644	1.91169	0.0174376	no
PRKACB	chr1:84543635-84670979	-0.0316369	0.942489	no
RPF1	chr1:84944919-85043727	-0.244818	0.492262	no
CLCA2	chr1:86889756-86922240	2.09489	0.00117249	yes
SH3GLB1	chr1:87170252-87213867	0.0108645	0.97166	no
LOC339524	chr1:87458689-87575681	-0.434333	0.17488	no
PKN2	chr1:89149921-89301938	-0.11077	0.488373	no
GBP1P1	chr1:89887619-89891710	-0.967873	0.0232916	no
LRRC8D	chr1:90308855-90401989	-1.08632	2.22045e-16	yes
ZNF326	chr1:90460677-90499131	-0.554537	0.116244	no
CDC7	chr1:91966400-91991321	-0.894018	0.000311128	yes
KIAA1107	chr1:92545861-92650280	0.521492	0.234831	no
RPAP2	chr1:92764521-92838675	-0.183889	0.708686	no
RPL5	chr1:93297403-93427079	-0.0671883	0.829809	no
MTF2	chr1:93544791-93604638	-0.460897	0.0253605	no
CCDC18	chr1:93646280-93812425	-0.98512	0.0424616	no
FNBP1L	chr1:93913687-94020218	1.61206	8.91219e-06	yes
-	chr1:94792726-94800786	0.663928	0.389742	no
uc001dqv.4	chr1:95285900-95360802	-0.324637	0.517901	no
uc001drd.4,uc001drh.4	chr1:95699710-95712840	-0.32028	0.296345	no
PTBP2	chr1:97187174-97280605	-0.770393	0.000413896	yes
SNX7	chr1:99126912-99226057	0.0173952	0.956126	no
PALMD	chr1:100111430-100160097	-2.36025	3.34212e-05	yes
AGL	chr1:100315639-100329966	0.547966	0.359394	no
TRMT13	chr1:100598705-100643800	0.361893	0.393474	no
RTCA	chr1:100731713-100758361	0.158565	0.634683	no
CDC14A	chr1:100818022-100985833	0.897907	0.000107879	yes
VCAM1	chr1:101185195-101204601	-2.85934	6.23768e-06	yes
BX538249	chr1:101455179-101552819	-0.203647	0.472243	no
AMY2B	chr1:104068329-104115727	-0.223978	0.331467	no
FAM102B	chr1:109102970-109181949	-0.873327	0.00974688	no
GPSM2	chr1:109419602-109506111	-1.55388	2.9129e-05	yes
SYPL2	chr1:110008891-110026405	1.88394	2.03511e-09	yes
ATXN7L2	chr1:110026516-110035885	0.45976	0.0468564	no
CYB561D1	chr1:110037506-110043117	0.381082	0.29311	no
uc009wfh.1	chr1:110162040-110174677	-0.587925	7.03881e-14	yes
uc001dyf.3,uc001dyn.3,uc010ovt.2	chr1:110198697-110260890	-0.271575	0.151533	no
CSF1	chr1:110453117-110473616	-1.51534	8.40731e-10	yes
uc001dza.1,uc009wfp.1	chr1:110577237-110605170	0.181929	0.553223	no
SLC6A17	chr1:110693131-110744823	-0.301047	0.601809	no
KCNC4	chr1:110752820-110776674	1.24109	0	yes
CEPT1	chr1:111659953-111703577	-0.113455	0.816533	no
ATP5F1	chr1:111982511-112005235	-0.0774518	0.800917	no
DDX20	chr1:112298189-112310199	-0.305649	0.357521	no
CTTNBP2NL	chr1:112934168-113006065	0.509649	0.149653	no
uc001eca.3,uc001ecb.3,uc009wgg.3	chr1:113006298-113065764	2.15337	3.71111e-09	yes
uc001ecm.3,uc001ecn.3	chr1:113217047-113249011	0.157465	0.124562	no
BX648855	chr1:113499029-113542118	-0.77198	0.177719	no
uc001edf.1,uc009wgn.1	chr1:113615822-113670173	-0.504357	0.0342116	no
MAGI3	chr1:113933149-114228545	-0.507681	0.00315392	yes
HIPK1	chr1:114472388-114520491	-0.338348	0.272907	no
-	chr1:115817726-115825115	-0.554228	0.436032	no
SLC22A15	chr1:116519118-116612675	-0.00927386	0.97891	no
ATP1A1	chr1:116915003-116947396	-0.579849	0.111389	no
TTF2	chr1:117602940-117645491	-0.407007	0.00810755	no
MAN1A2	chr1:117908400-118071559	0.256578	0.0485592	no
WDR3	chr1:118472368-118727848	-0.410801	0.0902925	no
AK125759	chr1:119573556-119726704	-0.52988	0.194654	no
HSD3B2	chr1:119977228-120102013	-0.186104	0.819655	no
PHGDH	chr1:120262249-120277604	-0.460997	0.356386	no
-	chr1:120837315-120838560	0.246998	0.759482	no
HIST2H2BA	chr1:120904678-120907451	-1.63469	1.61401e-05	yes
uc001eis.2	chr1:121091652-121134803	-0.270007	0.115209	no
CR936796	chr1:142618798-143164862	6.49331	0.0215333	no
SRGAP2B	chr1:143912358-144094477	-0.360758	0.253317	no
uc021oul.1	chr1:145209068-145368684	-0.391014	0.0477598	no
uc001eml.1	chr1:145096314-145129943	-0.1788	0.320415	no
ANKRD34A	chr1:145470507-145475647	0.882435	0.0151757	no
LIX1L	chr1:145477047-145501669	-0.20666	0.505331	no
uc001ent.2,uc001enu.2	chr1:145507556-145516076	0.150365	0.580765	no
ITGA10	chr1:145524989-145543868	-1.59528	2.5948e-10	yes
PIAS3	chr1:145575220-145590461	0.419873	0.174214	no
RNF115	chr1:145590672-145691248	0.585828	0.00341958	yes
PDZK1	chr1:145694434-145764324	2.35734	3.18856e-13	yes
-	chr1:146012787-146019831	0.368872	0.530215	no
uc010ozk.1	chr1:146373545-146460430	-0.460682	0.240633	no
PDIA3P	chr1:146644309-146697230	-0.290827	0.489972	no
PDIA3P	chr1:146644309-146697230	-0.133697	0.709629	no
uc001epm.4	chr1:146714290-146767444	0.192998	0.0245012	no
GPR89B	chr1:147400505-147465755	-0.217248	0.59532	no
-	chr1:147554508-147564448	0.850896	0.0869334	no
LOC645166	chr1:148928283-148951184	-0.985841	0.0508795	no
-	chr1:149039749-149045628	0.257236	0.71136	no
-	chr1:149060106-149062309	1.05562	0.212413	no
BOLA1	chr1:149871153-149872348	0.0370689	0.938918	no
VPS45	chr1:150039341-150117507	0.0591627	0.680346	no
PLEKHO1	chr1:150121766-150131841	0.255842	0.436723	no
C1orf54	chr1:150244772-150253395	-0.0683385	0.879454	no
C1orf51	chr1:150254952-150259505	0.158562	0.716499	no
MRPS21	chr1:150266182-150282205	0.301104	0.363704	no
PRPF3	chr1:150293927-150325710	-0.400596	0.23194	no
RPRD2	chr1:150336665-150449439	-0.135904	0.682357	no
uc001euq.3	chr1:150459914-150480076	0.0641314	0.791194	no
ECM1	chr1:150480516-150486265	1.61583	4.44638e-09	yes
-	chr1:150493804-150509241	0.411427	0.603882	no
ADAMTSL4	chr1:150521855-150534190	3.32739	0	yes
SETDB1	chr1:150898801-150937220	-0.147468	0.389047	no
PRUNE	chr1:150980905-151008190	-0.281553	0.257607	no
C1orf56	chr1:151020190-151032125	-0.197946	0.665855	no
SCNM1	chr1:151138497-151148547	0.277876	0.487554	no
PIP5K1A	chr1:151171020-151222007	-0.176882	0.43499	no
ZNF687	chr1:151254718-151300191	-0.117064	0.738418	no
PSMB4	chr1:151372040-151373603	-0.00798751	0.97897	no
TUFT1	chr1:151512780-151556059	2.06642	2.69011e-06	yes
SNX27	chr1:151584526-151671559	-0.152949	0.624868	no
AK307246	chr1:153520693-153524863	0.323999	0.357087	no
uc001fcn.2,uc009woj.2	chr1:153591275-153618782	-0.231774	0.0618936	no
uc001fcq.3	chr1:153631144-153643488	0.238501	0.546952	no
INTS3	chr1:153700548-153746555	0.157435	0.290396	no
uc001fdm.1	chr1:153931587-153958863	-0.53758	0.320255	no
RPS27	chr1:153963243-153964810	-0.484483	0.27903	no
ATP8B2	chr1:154298008-154323780	-0.255004	0.426637	no
CKS1B	chr1:154946965-154953593	-1.30537	0.00154411	yes
FLAD1	chr1:154955769-154965587	0.172781	0.419056	no
ZBTB7B	chr1:154975105-154991001	0.407186	0.0447266	no
uc001fgr.1	chr1:155006281-155035252	-0.276304	0.364672	no
uc001fhw.1	chr1:155141883-155157445	-0.159639	0.308843	no
uc001fjz.1,uc010pfz.1	chr1:155232419-155259638	0.258804	0.21975	no
FDPS	chr1:155278538-155300909	0.0464876	0.826323	no
BC017347	chr1:155305001-155534445	-0.466952	0.502264	no
LMNA	chr1:156052368-156109878	-0.119597	0.634654	no
PMF1-BGLAP	chr1:156163729-156209868	-0.246497	0.430185	no
APOA1BP	chr1:156561555-156566601	0.0512508	0.88041	no
RRNAD1	chr1:156691685-156706752	-0.677903	0.0221384	no
PEAR1	chr1:156863466-156886226	1.85917	1.71164e-06	yes
-	chr1:157678925-157680332	-0.249595	0.514219	no
KIRREL	chr1:157963062-158069993	-0.130122	0.0938896	no
uc001fun.1	chr1:159887902-159895284	-0.195823	0.544645	no
PEA15	chr1:160175098-160187502	0.531292	0.21971	no
NCSTN	chr1:160258376-160328742	-0.135713	0.651523	no
KLHDC9	chr1:161068150-161070138	1.00533	0.0977625	no
NIT1	chr1:161087861-161128646	0.291629	0.431426	no
UFC1	chr1:161087861-161128646	0.359546	0.219634	no
USP21	chr1:161129253-161135516	-0.197477	0.583174	no
PPOX	chr1:161136180-161141010	-0.0147875	0.954189	no
NDUFS2	chr1:161159006-161184184	0.0740799	0.791768	no
TOMM40L	chr1:161195794-161213089	0.525756	0.157975	no
uc001gag.3,uc001gai.3	chr1:161283989-161341461	0.240183	0.179883	no
FCRLA	chr1:161676761-161684142	-0.0276325	0.957923	no
FCRLB	chr1:161691757-161698020	0.398112	0.00684273	yes
DUSP12	chr1:161718349-161726952	-0.320038	0.285368	no
ATF6	chr1:161736033-161952661	-0.265163	0.0665109	no
UHMK1	chr1:162466963-162499449	0.162793	0.612844	no
UAP1	chr1:162531280-162569633	0.181318	0.323877	no
DDR2	chr1:162602122-162756554	0.291523	0.42964	no
HSD17B7	chr1:162760495-162782704	-0.588472	0.252833	no
NUF2	chr1:163292802-163325553	-1.34056	0.00677007	yes
PBX1	chr1:164595241-164821164	-0.873901	0.00730068	no
UCK2	chr1:165864798-165880973	-0.505801	0.158836	no
POGK	chr1:166808922-166823723	-0.0891238	0.659513	no
POU2F1	chr1:167190065-167396582	-0.655105	0.140984	no
uc001gfi.4,uc001gfl.3	chr1:168195054-168283664	0.327329	0.241532	no
uc001gfy.3,uc009wvp.1	chr1:169345822-169365950	-0.257036	0.464753	no
C1orf112	chr1:169761672-169863076	-0.707079	0.0696644	no
GORAB	chr1:170501262-170522974	-0.41494	0.0468206	no
-	chr1:170628782-170629863	2.22807	0.0985989	no
PRRX1	chr1:170630643-170708771	0.21729	0.523304	no
FMO4	chr1:171283283-171311550	-0.177042	0.629348	no
METTL13	chr1:171750760-171766856	-0.174983	0.620018	no
uc001gie.3	chr1:171810620-172413230	-0.238588	0.603197	no
SUCO	chr1:172502094-172581297	-0.379999	2.77009e-05	yes
KLHL20	chr1:173684073-173757055	0.189272	0.265912	no
DARS2	chr1:173764079-173837129	-0.0606013	0.764782	no
ZBTB37	chr1:173837219-173856355	0.042265	0.935444	no
RABGAP1L	chr1:174128528-174964659	0.182288	0.443265	no
CACYBP	chr1:174968570-174992644	-0.391675	0.151322	no
RASAL2	chr1:178060415-178448648	0.415091	0.0147086	no
uc001gnq.3	chr1:179850815-179889211	-0.0293717	0.85346	no
CEP350	chr1:179923445-180084015	-0.514125	0.0139955	no
uc001gny.3,uc001gnz.3	chr1:180123967-180169859	0.0365766	0.872239	no
KIAA1614	chr1:180882011-180920934	-0.0882111	0.806324	no
MR1	chr1:181002560-181020399	0.0686256	0.880591	no
IER5	chr1:181057499-181062396	0.203209	0.509143	no
DHX9	chr1:182808438-182857117	-0.407833	0.159128	no
LAMC1	chr1:182992328-183114795	0.273911	0.45557	no
LAMC2	chr1:183155173-183214262	0.804329	0.0264914	no
RGL1	chr1:183605207-183897699	-0.36365	0.262687	no
TSEN15	chr1:183904965-184064977	0.105512	0.710482	no
RNF2	chr1:185014537-185071740	-0.285595	0.482924	no
SWT1	chr1:185126191-185260913	-0.108509	0.838767	no
C1orf27	chr1:186272337-186390508	-0.513519	0.00263806	yes
RGS18	chr1:192117010-192154945	1.79769e+308	0.00651913	yes
uc001gss.3,uc009wyp.3	chr1:192981402-193064660	-0.318423	0.219487	no
CFH	chr1:196621007-196826780	-3.56928	0	yes
C1orf53	chr1:197872123-197876497	0.672109	0.289621	no
LHX9	chr1:197886132-197904741	0.591901	0.0162504	no
NEK7	chr1:198190128-198291791	0.868881	0.0273608	no
uc009wzi.1	chr1:200182655-200183643	0.0484743	0.952329	no
-	chr1:201476504-201484967	1.11506	0.13079	no
NAV1	chr1:201508073-201796102	0.117621	0.0913177	no
SHISA4	chr1:201857631-201862757	0.355185	0.267123	no
-	chr1:202780050-202781028	0.134243	0.73881	no
TMEM183A	chr1:202976313-202994074	0.0155571	0.946633	no
PPFIA4	chr1:202995729-203047864	-0.0215834	0.914119	no
ADORA1	chr1:203096783-203136533	0.0695599	0.803084	no
ATP2B4	chr1:203595914-203713209	0.468509	0.215851	no
SNRPE	chr1:203830693-203840280	-0.507437	0.30598	no
SOX13	chr1:204042226-204096877	0.11072	0.781728	no
MDM4	chr1:204485506-204677661	-0.272262	0.451816	no
TMCC2	chr1:205198058-205242471	0.570906	0.00701139	yes
FAM72A	chr1:206136796-206155084	-0.911819	0.0840472	no
SRGAP2	chr1:206631713-206637783	-0.364561	0.156986	no
IKBKE	chr1:206643560-206670223	-0.691727	0.000239301	yes
uc001hei.3,uc001hej.3	chr1:206808861-206828482	0.563334	0.00147842	yes
PFKFB2	chr1:207207760-207254368	0.0242719	0.935276	no
CD55	chr1:207494816-207534311	-0.301382	0.432495	no
mir-29b-2	chr1:207974891-207975759	-0.726135	0.345721	no
CAMK1G	chr1:209757044-209787284	0.200421	0.739936	no
SERTAD4	chr1:210404644-210417398	-0.0708075	0.898124	no
HHAT	chr1:210502210-210852500	1.22974	0.0124381	no
RCOR3	chr1:211432707-211489725	0.177079	0.473008	no
TRAF5	chr1:211499956-211548286	-0.0355692	0.937892	no
LINC00467	chr1:211556096-211608692	-0.236603	0.636089	no
ATF3	chr1:212781969-212794119	1.23182	0.014635	no
FLVCR1	chr1:213031584-213043432	-0.321856	0.454485	no
uc010ptr.2,uc010ptt.2	chr1:213224585-213448596	-0.157844	0.466942	no
SMYD2	chr1:214454564-214510504	0.397973	0.285229	no
KCNK2	chr1:215256512-215410436	-3.70297	0	yes
KCTD3	chr1:215740734-215795149	-0.217573	0.0796935	no
SPATA17	chr1:217873150-218040910	0.766407	0.28211	no
LYPLAL1	chr1:219347181-219392003	0.118664	0.815109	no
IARS2	chr1:220267424-220445843	-0.0296835	0.92416	no
MARK1	chr1:220701567-220837799	1.27577	0.00551746	yes
2015-03-02	chr1:220921610-220958114	0.148379	0.781665	no
-	chr1:222763317-222766679	0.123366	0.837603	no
DISP1	chr1:222988382-223179337	0.451406	0.290448	no
-	chr1:224388667-224389904	0.144481	0.856837	no
uc001hom.1	chr1:224544526-224567154	-0.130929	0.685749	no
-	chr1:224622513-224709064	-0.591014	0.407988	no
-	chr1:224753914-224777967	-1.5705	0.00735002	no
CNIH3	chr1:224803787-224928341	-1.81912	0	yes
DNAH14	chr1:225117355-225156852	-0.523271	0.390524	no
AK124056	chr1:225888305-225904086	-1.04366	0.11436	no
EPHX1	chr1:225997626-226070420	-2.42281	6.91314e-12	yes
PSEN2	chr1:227058175-227083804	0.384535	0.0658604	no
ADCK3	chr1:227127937-227175246	-0.616928	0.191525	no
ZNF678	chr1:227751219-227850164	-0.381935	0.459982	no
SNAP47	chr1:227918889-227968932	-0.162967	0.600784	no
GUK1	chr1:228327784-228336655	0.308185	0.309146	no
uc009xez.1	chr1:228395860-228566575	-0.0751405	0.790709	no
RNF187	chr1:228674560-228683889	-0.0170919	0.956373	no
RHOU	chr1:228782357-228882416	0.573459	0.00926146	no
uc001hth.3	chr1:229406764-229441317	0.547364	0.116284	no
URB2	chr1:229761827-229796305	-0.500231	0.00997503	no
GALNT2	chr1:230193535-230417875	0.0715169	0.819939	no
COG2	chr1:230778201-230829731	0.142457	0.711966	no
GNPAT	chr1:231376479-231413719	-0.00166619	0.995794	no
uc001hur.3	chr1:231473681-231491295	-0.242933	0.571413	no
TSNAX-DISC1	chr1:231664398-232177019	0.0511348	0.895918	no
NTPCR	chr1:233086326-233431459	-0.275736	0.413084	no
TBCE	chr1:235530677-235667781	0.284162	0.450861	no
AX747246	chr1:236139112-236231179	1.35881	0.0352682	no
GPR137B	chr1:236305767-236445339	0.177234	0.492849	no
EDARADD	chr1:236557612-236649690	-0.511695	0.14932	no
RYR2	chr1:237205701-237997288	2.89878	0.000498715	yes
uc001hyo.1,uc001hyp.3	chr1:239549864-240076980	4.12066	9.65709e-08	yes
FMN2	chr1:240252967-240638489	0.0894457	0.569138	no
EXO1	chr1:242011296-242053339	-0.650725	0.0797066	no
uc001iad.4	chr1:244211950-244220778	0.208366	0.549646	no
DESI2	chr1:244816254-244872334	-0.512807	0.0232355	no
COX20	chr1:244998638-245027867	0.489638	0.46239	no
EFCAB2	chr1:245132571-245254845	-0.665644	0.0496893	no
KIF26B	chr1:245674303-245866535	-0.11502	0.78622	no
SCCPDH	chr1:246887377-246932116	-0.13562	0.688562	no
PGBD2	chr1:249200441-249213345	-0.0881959	0.873966	no
WASH7P	chr1:14361-29961	-0.0431397	0.909763	no
LOC100132062	chr1:235935-522217	-0.475117	0.426182	no
LINC00115	chr1:761585-793056	-1.16988	0.127975	no
uc001abr.1	chr1:761585-793056	-1.56685	0.0453198	no
C1orf159	chr1:1017195-1051736	-0.269449	0.345041	no
SDF4	chr1:1152287-1170874	-0.161085	0.6445	no
UBE2J2	chr1:1189291-1209234	-0.236872	0.462331	no
ACAP3	chr1:1227763-1260046	0.30443	0.237384	no
uc001aen.1	chr1:1227763-1260046	-0.110186	0.859437	no
DVL1	chr1:1270655-1284528	0.299163	0.335435	no
CCNL2	chr1:1321090-1334735	-0.475364	0.0372437	no
MRPL20	chr1:1334909-1345518	-0.014077	0.964278	no
TMEM240	chr1:1474496-1475740	0.0666812	0.926345	no
CDK11B	chr1:1570611-1678014	-0.109101	0.169279	no
uc001ahf.4,uc001ahh.4	chr1:1570611-1678014	0.298815	0.0695855	no
NADK	chr1:1682670-1693349	0.0822408	0.789413	no
uc001aiw.2,uc001aix.2	chr1:1981903-2139729	0.0247922	0.940705	no
-	chr1:2142951-2145077	0.804984	0.178823	no
uc001ajb.1,uc010nyy.2	chr1:2252695-2322993	-0.473673	0.231306	no
PEX10	chr1:2324706-2344056	0.645979	0.0603939	no
PANK4	chr1:2439974-2458129	0.011614	0.975964	no
WRAP73	chr1:3547330-3566671	-0.282884	0.51441	no
TP73-AS1	chr1:3569128-3663954	-0.303422	0.00143628	yes
LRRC47	chr1:3696783-3699225	-0.250592	0.485459	no
CEP104	chr1:3728644-3801993	0.233269	0.262951	no
RPL22	chr1:6245079-6259518	-0.0296404	0.922075	no
ICMT	chr1:6266188-6296044	-0.135501	0.668945	no
GPR153	chr1:6307405-6321035	-0.470703	0.0117044	no
ACOT7	chr1:6324330-6445883	0.665737	0.0329563	no
NOL9	chr1:6581406-6614658	-0.240717	0.07689	no
KLHL21	chr1:6650778-6673434	-0.593078	0.0571429	no
DNAJC11	chr1:6684924-6761966	-0.182059	0.558867	no
ERRFI1	chr1:8071778-8086393	-0.642964	0.0464234	no
ENO1	chr1:8921057-8939151	-0.484768	0.300518	no
GPR157	chr1:9160399-9252498	1.77448	3.98772e-09	yes
CLSTN1	chr1:9711789-9884550	0.0359176	0.868362	no
CTNNBIP1	chr1:9908333-9969421	0.166285	0.62185	no
uc001aqo.3,uc009vmr.3	chr1:9986368-10047450	0.00194005	0.985089	no
uc001arj.3,uc001ark.3	chr1:10516591-10532613	0.328889	0.00651395	yes
EXOSC10	chr1:11126675-11159938	0.0778508	0.707837	no
FBXO2	chr1:11708417-11723384	0.4385	0.380652	no
MTHFR	chr1:11845786-11865744	-0.261261	0.0734009	no
KIAA2013	chr1:11977070-11986464	-0.24022	0.195278	no
DHRS3	chr1:12627936-12678339	-0.810246	0.00591064	yes
PRAMEF5	chr1:12907099-13183425	-0.472407	0.28816	no
uc001awn.3	chr1:15816826-15850940	0.100819	0.820794	no
FAM131C	chr1:16384263-16400127	0.187684	0.775568	no
ARHGEF19	chr1:16524420-16539104	-0.862413	0.051891	no
-	chr1:16542127-16543905	-1.33024	0.0168193	no
RSG1	chr1:16555168-16563659	0.0340276	0.859305	no
uc001ayf.3,uc001ayg.3	chr1:16573345-16678970	-0.0950474	0.722449	no
CROCCP3	chr1:16793630-16825743	0.267502	0.407032	no
CROCCP2	chr1:16944689-16971181	-0.659386	2.58293e-11	yes
BC070363	chr1:17214942-17216103	0.0582578	0.917947	no
MFAP2	chr1:17300998-17308081	-0.070426	0.779917	no
PADI2	chr1:17393255-17445948	6.97687	0	yes
ALDH4A1	chr1:19197923-19217385	0.980069	0.01985	no
IFFO2	chr1:19230773-19283161	0.308446	0.342222	no
UBR4	chr1:19398603-19537913	-0.0751167	0.825229	no
uc001bbo.3,uc001bbq.3	chr1:19538255-19578350	-0.244909	0.282654	no
AKR7A2	chr1:19625999-19638628	-0.264538	0.380174	no
CAPZB	chr1:19665266-19812066	-0.122508	0.656639	no
DDOST	chr1:20959947-20988057	-0.258658	0.455772	no
KIF17	chr1:20990506-21044317	1.15871	5.62266e-06	yes
SH2D5	chr1:21046224-21059393	-1.44843	2.82441e-13	yes
HP1BP3	chr1:21069169-21113810	-0.0652305	0.798519	no
ECE1	chr1:21559597-21672034	-0.215674	0.399531	no
USP48	chr1:22004791-22109864	-0.140464	0.318845	no
HNRNPR	chr1:23636275-23671152	-0.488956	0.0294043	no
ZNF436	chr1:23685853-23698330	-0.531109	1.73827e-06	yes
TCEA3	chr1:23706457-23751265	1.42224	7.58332e-05	yes
ASAP3	chr1:23755055-23811057	0.221438	0.549641	no
uc001bhv.1,uc001bhx.1	chr1:24116714-24127294	0.0076615	0.972163	no
HMGCL	chr1:24128366-24151949	0.219302	0.560494	no
FUCA1	chr1:24171571-24194859	0.288566	0.407249	no
uc021oio.1,uc021oip.1,uc021oir.1,uc021ois.1	chr1:24291306-24306953	0.0179825	0.873207	no
STPG1	chr1:24683488-24803221	-0.281264	0.000671134	yes
RUNX3	chr1:25226001-25291612	-2.28634	7.2961e-09	yes
SYF2	chr1:25553283-25559013	-0.275573	0.577029	no
C1orf63	chr1:25568739-25574285	-0.315102	0.0158323	no
RHD	chr1:25614363-25656936	-0.481299	0.479142	no
AUNIP	chr1:26145665-26185887	-0.479468	0.330383	no
PAQR7	chr1:26187974-26202398	0.524934	0.110822	no
STMN1	chr1:26226606-26232882	-0.00588214	0.986697	no
PAFAH2	chr1:26286248-26331013	0.514166	0.0010927	yes
UBXN11	chr1:26608772-26644756	0.246203	0.108975	no
GPATCH3	chr1:27202557-27227112	-0.147353	0.494698	no
uc001bnm.3	chr1:27425299-27481889	-0.152654	0.635792	no
MAP3K6	chr1:27681620-27694497	0.090926	0.775959	no
EYA3	chr1:28296854-28415148	-0.622198	5.1986e-07	yes
SNHG12	chr1:28879518-28908388	-0.108246	0.758628	no
TAF12	chr1:28931450-28969604	-0.242094	0.591936	no
TMEM200B	chr1:29213602-29450453	-0.366235	0.282143	no
SRSF4	chr1:29474249-29508637	-0.46168	0.143337	no
MECR	chr1:29519318-29557454	0.226295	0.0379827	no
SDC3	chr1:31342312-31381480	0.840617	0.00587408	yes
SNRNP40	chr1:31732414-31742513	-0.6208	0.192363	no
FABP3	chr1:31836876-31846253	0.0341843	0.922552	no
PEF1	chr1:32083300-32110218	0.0174453	0.9543	no
COL16A1	chr1:32115951-32170226	0.569445	0.00664534	yes
BAI2	chr1:32192717-32229680	-0.553828	4.92739e-12	yes
SPOCD1	chr1:32256021-32281580	0.253814	0.1453	no
PTP4A2	chr1:32372021-32404438	-0.42967	0.19234	no
TMEM234	chr1:32680077-32687926	0.376505	0.39423	no
MTMR9LP	chr1:32697260-32707311	-1.2024	0.0166974	no
BSDC1	chr1:32826870-32860062	0.137681	0.609764	no
uc001bvp.3,uc001bvq.3	chr1:33086431-33116594	0.119266	0.682799	no
YARS	chr1:33207437-33324476	-0.765378	0.0142897	no
RNF19B	chr1:33402049-33430591	-0.498708	0.103983	no
AK2	chr1:33446923-33502512	-0.402788	2.10236e-10	yes
PHC2	chr1:33789223-33815499	-0.69849	0.0313035	no
CSMD2	chr1:33979607-34631443	-0.658703	0.00198713	yes
ZMYM6	chr1:35451765-35497569	0.00390447	0.986897	no
SFPQ	chr1:35641927-35658820	-0.502739	0.00233126	yes
KIAA0319L	chr1:35899090-36023037	-0.000121922	0.999589	no
PSMB2	chr1:36035412-36107445	-0.20054	0.586866	no
CLSPN	chr1:36186344-36235582	-0.303819	0.234617	no
COL8A2	chr1:36560837-36590934	3.55408	0	yes
uc001bzx.3	chr1:36602171-36614933	0.0403116	0.899335	no
EVA1B	chr1:36771993-36794810	0.108705	0.729646	no
STK40	chr1:36805224-36851499	-0.501547	0.00144553	yes
-	chr1:36855623-36858085	-0.372756	0.568171	no
OSCP1	chr1:36883343-36916086	0.234419	0.647277	no
LOC728431	chr1:37920478-37949978	0.723463	0.201238	no
uc009vvd.1	chr1:37958018-37980405	0.0698789	0.83375	no
uc001cbi.3	chr1:38000899-38019909	-0.270325	0.46723	no
GNL2	chr1:38031023-38061759	-0.234305	0.452495	no
MTF1	chr1:38274645-38325292	0.143338	0.64524	no
INPP5B	chr1:38326367-38407830	-0.995326	0.0117385	no
SF3A3	chr1:38422645-38456731	-0.388186	0.225365	no
FHL3	chr1:38462441-38471372	-0.0805866	0.700118	no
uc001ccq.2,uc001ccr.2,uc010oio.1	chr1:39303871-39407472	-0.359155	0.197973	no
PPIEL	chr1:39987761-40025370	1.21846	8.47905e-09	yes
TRIT1	chr1:40306705-40349177	-0.516665	0.00186507	yes
PPT1	chr1:40506254-40563142	-0.818199	0.00537987	yes
COL9A2	chr1:40768802-40781692	1.19422	0.0803092	no
LOC100130557	chr1:41154751-41237276	-0.614837	0.320382	no
NFYC	chr1:41154751-41237276	0.372298	0.6207	no
uc001cgz.4,uc001chb.2	chr1:41972035-42501596	1.28298	6.77281e-09	yes
FOXJ3	chr1:42642209-42746026	-0.551635	0.0919693	no
EBNA1BP2	chr1:43629844-43720029	0.0947484	0.763788	no
uc001cjb.3	chr1:43829071-43833408	0.102872	0.73964	no
uc001cjg.4	chr1:43849587-43855483	-0.44829	0.184748	no
uc001cjn.3,uc001cjo.3,uc021omq.1	chr1:43855555-43920379	0.667937	0.00246881	yes
uc001cll.3,uc001cln.3	chr1:44457171-44506069	-2.39558	0	yes
ERI3	chr1:44679117-44820973	-0.306897	0.148104	no
TMEM53	chr1:45118946-45140124	0.314161	0.557555	no
KIF2C	chr1:45232785-45244770	-0.883509	0.051977	no
-	chr1:45246014-45246503	-0.278244	0.556812	no
TCTEX1D4	chr1:45265966-45282153	0.293069	0.484015	no
HECTD3	chr1:45468219-45477027	-0.0281574	0.925122	no
MUTYH	chr1:45794913-45811233	-0.406	0.425507	no
CCDC163P	chr1:45959597-45964294	-1.26225	0.0568393	no
uc001cos.4,uc001cou.3	chr1:46153846-46216485	0.429101	0.0397005	no
PIK3R3	chr1:46505811-46617759	-0.134189	0.545356	no
POMGNT1	chr1:46654352-46664121	0.545607	0.0693112	no
LRRC41	chr1:46743254-46763956	0.0253129	0.934621	no
EFCAB14	chr1:47140830-47184809	-0.169244	0.459101	no
FOXD2-AS1	chr1:47897565-47906390	0.434806	0.491049	no
SPATA6	chr1:48761043-48937876	-0.441892	0.411793	no
FAF1	chr1:50903776-51425936	-0.12288	0.700463	no
EPS15	chr1:51819934-51913704	-0.0734824	0.812318	no
uc001ctc.4,uc001ctd.4	chr1:52042850-52344771	-0.103489	0.675068	no
RAB3B	chr1:52373624-52456436	1.28715	0.000468296	yes
uc001ctt.3,uc001ctu.3	chr1:52837879-52870143	-0.597622	0.189208	no
ZCCHC11	chr1:52888947-53019189	-0.311457	0.131449	no
SELRC1	chr1:53150121-53164038	-0.553085	0.10971	no
ECHDC2	chr1:53361581-53392851	0.991384	1.60938e-08	yes
SLC1A7	chr1:53526489-53581482	7.48968	5.63993e-14	yes
C1orf123	chr1:53678941-53686315	0.422924	0.218823	no
MAGOH	chr1:53692563-53704033	-0.266524	0.58009	no
GLIS1	chr1:53971905-54204836	1.06099	0.00399615	yes
NDC1	chr1:54231133-54304225	-0.893291	2.39823e-06	yes
YIPF1	chr1:54317391-54355487	-0.170897	0.667642	no
TMEM59	chr1:54497348-54513686	-0.0642096	0.84136	no
uc001cwx.4,uc009vzo.3	chr1:54635381-54665746	-0.449176	0.11728	no
uc001cxe.3,uc001cxg.3	chr1:54691158-54872325	0.13672	0.341961	no
DHCR24	chr1:55315299-55352921	-0.560307	0.0813759	no
USP24	chr1:55531949-55681039	-0.350313	0.016111	no
LOC100131060	chr1:59348559-59369574	0.0575286	0.925836	no
TM2D1	chr1:62146222-62191095	0.434354	0.0027258	yes
KANK4	chr1:62701724-62785091	1.67392	0.000644486	yes
ITGB3BP	chr1:63906440-63988944	-1.12542	0.00232185	yes
uc001dbu.1,uc009wam.1	chr1:65210777-65432405	-0.38203	0.180579	no
-	chr1:66924415-66959453	2.35914	0.00192027	yes
WDR78	chr1:67278571-67390570	1.00111	6.15053e-05	yes
SLC35D1	chr1:67465014-67520080	-0.149874	0.668985	no
DEPDC1	chr1:68939834-68962821	-1.39102	0.00413752	yes
ANKRD13C	chr1:70724684-70820866	-0.240714	0.474403	no
PTGER3	chr1:71318035-71513491	1.43428	0.000643753	yes
uc001dgj.3,uc001dgk.3	chr1:75167896-75199092	1.09315	9.22178e-08	yes
uc001dht.3	chr1:78161673-78225568	-0.63517	7.08857e-09	yes
uc001dii.3,uc010orm.2	chr1:78353682-78445771	0.0508603	0.742146	no
uc001djc.3,uc001djg.3	chr1:84330740-84465021	0.141105	0.582301	no
uc001dkb.2,uc001dkc.3	chr1:84944919-85043727	-0.571679	0.0579716	no
SSX2IP	chr1:85109389-85156240	0.0222934	0.887203	no
SYDE2	chr1:85623086-85666728	-0.622733	0.00973011	no
DDAH1	chr1:85784163-86044473	1.09337	4.21853e-05	yes
ZNHIT6	chr1:86127858-86174116	-0.503433	0.241797	no
COL24A1	chr1:86194915-86622446	-0.613674	0.169774	no
ODF2L	chr1:86812506-86862025	0.021279	0.920149	no
CCBL2	chr1:89386906-89458643	-0.208504	0.303653	no
GBP3	chr1:89472359-89488549	1.35389	3.97996e-09	yes
uc001dmy.1,uc001dnb.3	chr1:89569310-89664859	-1.02257	7.16774e-06	yes
GBP5	chr1:89721923-89738680	3.32732	3.68949e-12	yes
ZNF644	chr1:91380856-91487812	-0.335006	0.210708	no
TGFBR3	chr1:92145899-92351836	-0.672328	2.15834e-05	yes
FAM69A	chr1:93297403-93427079	0.300335	0.437409	no
uc001dpt.2,uc021opx.1	chr1:93646280-93812425	-0.0994073	0.739931	no
uc001dqb.3	chr1:94036888-94312706	-0.724373	0.0202737	no
DNTTIP2	chr1:94334949-94344762	-0.275546	0.421734	no
GCLM	chr1:94350916-94375161	-0.659984	0.0367891	no
F3	chr1:94994731-95007413	0.918904	0.00522146	yes
-	chr1:95081959-95088683	0.62894	0.533121	no
CNN3	chr1:95362506-95391337	0.305426	0.32902	no
DPYD	chr1:97543299-98386615	-0.0467913	0.877808	no
-	chr1:98393955-98441463	1.45216	0.01224	no
uc001drx.1	chr1:98453285-98515161	1.4186	0.000322502	yes
FRRS1	chr1:100174227-100231349	0.00806989	0.987306	no
SASS6	chr1:100548999-100598623	0.529464	0.201675	no
uc001dsw.1,uc001dsx.1,uc001dsz.1	chr1:100598705-100643800	0.261245	0.494455	no
DBT	chr1:100652477-100715409	-0.0756577	0.81351	no
-	chr1:100730176-100731690	1.24614	0.135329	no
uc010ouk.1	chr1:101337906-101361505	-0.250786	0.109098	no
DPH5	chr1:101455179-101552819	-0.255071	0.244058	no
COL11A1	chr1:103342022-103574052	0.340796	0.413249	no
-	chr1:106023435-106026009	2.67555	0.197557	no
HENMT1	chr1:109190909-109204148	0.648501	0.163699	no
uc001dwf.1	chr1:109419602-109506111	0.346243	0.0113334	no
WDR47	chr1:109512834-109584850	0.316739	0.216399	no
TAF13	chr1:109605106-109633568	0.16373	0.589578	no
PSRC1	chr1:109822175-109825808	-0.385826	0.230003	no
SORT1	chr1:109852049-109940563	2.02543	3.99501e-10	yes
AMIGO1	chr1:110046807-110052336	0.93439	0.0366517	no
BC069739	chr1:110882083-110889287	-0.65775	0.109373	no
SLC16A4	chr1:110905472-110933704	-0.470853	0.218203	no
LRIF1	chr1:111489329-111506749	-0.779706	6.92474e-05	yes
DRAM2	chr1:111659953-111703577	0.592237	0.0063273	yes
uc001eak.1,uc001eal.1	chr1:111726807-111747174	0.616485	0.0301204	no
OVGP1	chr1:111956897-111970399	-1.14269	0.0314049	no
WDR77	chr1:111982511-112005235	0.0790501	0.815091	no
ST7L	chr1:113066140-113162405	0.157212	0.311449	no
PPM1J	chr1:113252615-113257950	0.261729	0.664745	no
SLC16A1	chr1:113458808-113498975	0.0633304	0.865965	no
PHTF1	chr1:114239672-114302415	0.00392644	0.958504	no
AP4B1	chr1:114437370-114447741	-0.332789	0.427399	no
TRIM33	chr1:114935398-115053781	-0.432253	0.204701	no
DENND2C	chr1:115064016-115213044	-0.215676	0.439748	no
CSDE1	chr1:115247084-115300718	0.0421612	0.879204	no
SIKE1	chr1:115312066-115323308	-0.304517	0.387254	no
TSPAN2	chr1:115590632-115632725	0.335552	0.633204	no
NGF	chr1:115828536-115843077	1.72364	4.71465e-05	yes
CD58	chr1:117061321-117113715	-0.728741	0.252108	no
TRIM45	chr1:117653676-117664411	0.0110714	0.985288	no
-	chr1:118358660-118363141	0.173639	0.826037	no
GDAP2	chr1:118406101-118472302	-0.1414	0.581339	no
WARS2	chr1:119573556-119726704	-0.294938	0.0177263	no
HSD3B2	chr1:119977228-120102013	0.129725	0.816993	no
ZNF697	chr1:120161825-120190843	-0.955586	0.0256463	no
NOTCH2	chr1:120451978-120612327	0.201978	0.532736	no
BC029473	chr1:142618798-143164862	0.10327	0.797309	no
LOC728875	chr1:144300511-144341755	-2.69969	0.00852831	no
LOC728875	chr1:144519822-144521358	-0.69422	0.347213	no
PFN1P2	chr1:144593657-144811840	0.575146	0.378082	no
uc001elu.1,uc010oye.2	chr1:144832199-144836762	0.399748	0.394034	no
AX747132	chr1:145372087-145382158	-0.240632	0.684976	no
ANKRD34A	chr1:145470507-145475647	0.89171	0.180473	no
uc001enx.3,uc009wiv.2	chr1:145507556-145516076	-0.464473	0.409376	no
NUDT17	chr1:145575220-145590461	1.06067	0.00912471	no
POLR3C	chr1:145590672-145691248	0.165513	0.613087	no
GPR89A	chr1:145764571-145827103	-0.328947	0.197749	no
uc001epa.3	chr1:146032541-146082633	-0.237516	0.563909	no
-	chr1:146248970-146252593	-0.400837	0.539982	no
uc001epd.2	chr1:146472673-146519791	-0.224872	0.619483	no
uc001epd.2	chr1:146472673-146519791	-0.780908	0.297355	no
PRKAB2	chr1:146626681-146631971	0.269911	0.431389	no
FMO5	chr1:146644309-146697230	-0.133057	0.8247	no
ACP6	chr1:147119167-147142924	0.259405	0.595427	no
uc001eqd.3,uc001eqq.3,uc021owl.1	chr1:147574322-148361334	-0.136918	0.258184	no
uc001eqo.1,uc009wjx.1	chr1:147574322-148361334	-0.297423	0.560386	no
-	chr1:149095347-149099839	-0.131307	0.830469	no
-	chr1:149101317-149103035	-0.1097	0.872984	no
uc010pbi.1	chr1:149395197-149400577	-2.19028	7.25108e-07	yes
HIST2H2BF	chr1:149763335-149783928	-1.88083	0.0117289	no
MTMR11	chr1:149895178-149908791	-0.0240861	0.904331	no
OTUD7B	chr1:149909648-149982829	0.0942861	0.764359	no
APH1A	chr1:150237798-150241644	-0.513115	0.0983765	no
-	chr1:150493804-150509241	1.79769e+308	0.00340251	yes
MCL1	chr1:150547026-150552214	-0.337468	0.298935	no
ENSA	chr1:150594598-150602098	0.078033	0.743639	no
ARNT	chr1:150768683-150849244	-1.38109	2.28841e-06	yes
CDC42SE1	chr1:151020190-151032125	0.0791447	0.800415	no
SEMA6C	chr1:151104118-151119140	0.309929	0.282735	no
uc001exr.3,uc001exs.3,uc001ext.3	chr1:151254718-151300191	-0.356707	3.37032e-09	yes
RFX5	chr1:151313115-151319662	0.248281	0.287134	no
uc010pcy.2	chr1:151336779-151345164	-0.542127	0.00495737	yes
POGZ	chr1:151375199-151431941	-0.2483	0.143274	no
BC127854	chr1:151584526-151671559	-0.433005	0.374853	no
TDRKH	chr1:151742582-151763010	0.423477	0.183153	no
THEM4	chr1:151843342-151882361	0.228095	0.510259	no
TCHH	chr1:152078792-152117706	4.74716	6.97598e-12	yes
S100A4	chr1:153516094-153518219	0.468459	0.269223	no
S100A2	chr1:153533584-153539322	0.0496846	0.884508	no
S100A13	chr1:153591275-153618782	0.333195	0.287876	no
uc001fcr.3	chr1:153631144-153643488	-0.195269	0.54115	no
GATAD2B	chr1:153777202-153895451	-0.206534	0.533791	no
DENND4B	chr1:153901976-153919180	-0.158129	0.628917	no
CRTC2	chr1:153920147-153931152	-0.28949	0.0791802	no
uc001fdl.3	chr1:153931587-153958863	-0.334026	0.207223	no
uc001fdt.1	chr1:153931587-153958863	0.0420007	0.840801	no
uc001fec.1	chr1:154127779-154155725	0.0858982	0.79712	no
C1orf43	chr1:154179180-154243986	-0.0621391	0.842899	no
PMVK	chr1:154896554-154909450	0.798399	0.0295124	no
PBXIP1	chr1:154916538-154927803	-0.239329	0.447239	no
KRTCAP2	chr1:155141883-155157445	-0.243388	0.481062	no
MUC1	chr1:155158299-155163187	0.14501	0.674634	no
THBS3	chr1:155165373-155178438	0.707199	0.000606971	yes
GBA	chr1:155201060-155214653	-0.157053	0.417729	no
CLK2	chr1:155232419-155259638	-0.0112906	0.926196	no
RUSC1-AS1	chr1:155278538-155300909	0.0445828	0.93627	no
ASH1L	chr1:155305001-155534445	-0.215058	0.118252	no
uc001fmh.1	chr1:155867600-155880707	0.0160464	0.96201	no
KIAA0907	chr1:155882835-155904203	-0.240405	0.241657	no
SSR2	chr1:155978836-155990758	-0.281753	0.394868	no
UBQLN4	chr1:156005091-156023516	-0.0569478	0.757233	no
uc001foh.3	chr1:156256511-156265474	0.117774	0.219138	no
CCT3	chr1:156278751-156308206	-0.277054	0.39287	no
uc001fpc.3	chr1:156433518-156470768	-0.0406871	0.793921	no
IQGAP3	chr1:156495196-156542396	-0.812673	0	yes
uc001fps.1,uc001fpt.1	chr1:156691685-156706752	-0.37711	0.0285607	no
HDGF	chr1:156711898-156721085	-0.826445	0.0151333	no
ETV3	chr1:157091018-157108448	-0.117316	0.72994	no
uc001fug.1,uc001fuh.3	chr1:159804263-159832447	0.642435	0.133756	no
CCDC19	chr1:159842153-159869906	-1.49195	0.0458594	no
uc001fun.1	chr1:159887902-159895284	-0.224329	0.499653	no
PIGM	chr1:159994758-160001788	0.285174	0.461974	no
IGSF8	chr1:160061128-160068618	0.260619	0.433191	no
DCAF8	chr1:160233205-160254941	0.16388	0.591562	no
COPA	chr1:160258376-160328742	-0.383744	0.215682	no
DEDD	chr1:161087861-161128646	-0.261068	0.482144	no
B4GALT3	chr1:161141099-161146224	0.222337	0.576958	no
ADAMTS4	chr1:161159006-161184184	-0.721846	0.0926582	no
OLFML2B	chr1:161966112-161993719	-1.83863	5.18022e-06	yes
TADA1	chr1:166825748-166845654	-0.852292	0.0845677	no
TBX19	chr1:168195054-168283664	-0.428231	0.632752	no
uc001gft.3,uc001gfu.3	chr1:169100527-169337186	0.508189	0.00762484	no
SLC19A2	chr1:169433148-169455208	-0.508291	0.314568	no
uc001ggn.3	chr1:169761672-169863076	-0.279323	0.60048	no
uc001ggs.2,uc001ggt.2	chr1:169761672-169863076	0.234645	0.400091	no
KIFAP3	chr1:169890469-170043879	0.256611	0.419195	no
VAMP4	chr1:171669295-171711493	-0.49479	0.104493	no
uc021pev.1	chr1:171810620-172413230	-1.0133	1.08203e-07	yes
PIGC	chr1:171810620-172413230	0.588585	0.326902	no
-	chr1:172750105-172766662	5.59433	2.18848e-05	yes
-	chr1:172781426-173034877	6.36704	0.000901999	yes
uc001gix.1,uc010pmp.1	chr1:173386942-173446295	-0.167593	0.711398	no
uc001gjf.4,uc001gjg.4	chr1:173764079-173837129	-0.518184	0.00384371	yes
GAS5	chr1:173764079-173837129	-0.260147	0.319986	no
uc001gju.4,uc001gjv.3	chr1:173900067-173962243	-0.0996074	0.718993	no
uc001gkk.3,uc009wwr.3	chr1:174968570-174992644	0.172248	0.550744	no
KIAA0040	chr1:175126122-175162229	0.342476	0.543359	no
RFWD2	chr1:175913966-176176951	-0.132569	0.379714	no
uc001glj.1,uc001glk.1	chr1:177897488-178007206	-0.121959	0.618969	no
ABL2	chr1:179068461-179112224	0.0817653	0.788352	no
TOR1AIP2	chr1:179809101-179846941	-0.078652	0.650174	no
uc001gof.2,uc001gog.3	chr1:180238797-180472093	-0.121662	0.716545	no
RNASEL	chr1:182542768-182558394	-0.541878	0.248497	no
NMNAT2	chr1:183217331-183248214	4.64418	0	yes
NCF2	chr1:183524696-183560056	-0.456585	0.461489	no
COLGALT2	chr1:183904965-184064977	0.127057	0.514526	no
EDEM3	chr1:184659393-184724041	-0.251344	0.357268	no
uc001gra.3	chr1:184759986-184943682	-0.864287	3.09019e-06	yes
IVNS1ABP	chr1:185265408-185286461	0.746737	0.0116331	no
TPR	chr1:186272337-186390508	-0.248214	0.353222	no
UCHL5	chr1:192981402-193064660	-0.478771	0.00749429	no
uc001gsz.2,uc001gta.2	chr1:193064849-193075670	-0.155182	0.545215	no
ASPM	chr1:197053256-197115824	-0.940716	0.000174282	yes
ZBTB41	chr1:197122717-197170413	-0.102881	0.600098	no
ATP6V1G3	chr1:198492350-198498774	0.291492	0.753827	no
KIF14	chr1:200520624-200589862	-1.19596	0.0141735	no
DDX59	chr1:200609936-200639126	0.110534	0.795562	no
TMEM9	chr1:201103897-201140702	-0.157026	0.595344	no
uc001gwq.3	chr1:201434621-201438530	1.47295	1.61369e-06	yes
CSRP1	chr1:201452657-201475967	0.981573	0.0132774	no
LMOD1	chr1:201865581-201915716	2.0819	6.1128e-10	yes
UBE2T	chr1:202300784-202311094	-0.714768	0.138965	no
uc001gyf.3,uc009xag.3	chr1:202694966-202777604	-0.255547	0.403272	no
RABIF	chr1:202845452-202858385	0.504997	0.192651	no
KLHL12	chr1:202860167-202896378	0.373357	0.0966858	no
uc001gys.4	chr1:202909957-202927700	0.0258884	0.931689	no
CYB5R1	chr1:202931000-202936404	0.409758	0.18564	no
FMOD	chr1:203309751-203320289	-0.101145	0.791578	no
-	chr1:203521393-203525288	0.485269	0.388328	no
ETNK2	chr1:204100188-204116083	-0.0988664	0.824156	no
uc001hau.3	chr1:204187978-204329044	-1.20194	1.97176e-11	yes
NUAK2	chr1:205276653-205290883	-1.5901	0.0346351	no
uc001hda.1,uc021pid.1	chr1:205566694-205649630	0.0284163	0.887697	no
NUCKS1	chr1:205681946-205719533	-0.221791	0.0129337	no
SLC41A1	chr1:205758220-205783170	-0.216017	0.483264	no
EIF2D	chr1:206764973-206785904	-0.0722498	0.825817	no
YOD1	chr1:207207760-207254368	0.373164	0.36747	no
CD34	chr1:208057868-208064281	-0.437168	0.457613	no
PLXNA2	chr1:208205447-208417754	1.2723	0.0032161	yes
LAMB3	chr1:209788217-209824749	-0.819876	0.10316	no
C1orf74	chr1:209929393-209957890	0.109898	0.833097	no
uc001hhx.3	chr1:210404644-210417398	0.965007	0.198355	no
SLC30A1	chr1:211744861-211752701	-0.150011	0.630277	no
NEK2	chr1:211836113-211848972	-1.36304	0.0139265	no
LPGAT1	chr1:211916798-212004127	-0.0447494	0.777726	no
INTS7	chr1:212113522-212209002	-0.310401	0.0919671	no
TMEM206	chr1:212537815-212588267	0.142384	0.77086	no
-	chr1:212805435-212811894	4.82419	1.20111e-10	yes
ANGEL2	chr1:213165364-213188820	-0.507911	0.181577	no
PTPN14	chr1:214522038-214725517	0.297353	0.0348007	no
GPATCH2	chr1:217600343-217804432	-0.436113	0.20304	no
-	chr1:219782690-219786074	-0.319245	0.157023	no
EPRS	chr1:220141890-220220000	-0.300587	0.0314606	no
BPNT1	chr1:220230823-220263027	0.133429	0.705615	no
uc010puk.1,uc021pjf.1	chr1:220267424-220445843	-0.0607906	0.650199	no
HLX	chr1:221002047-221053787	-0.028568	0.926171	no
TAF1A	chr1:222729115-222763275	-0.884845	0.0166497	no
TP53BP2	chr1:223967548-224033674	-0.127626	0.467277	no
DQ599872	chr1:224138451-224141761	-0.480835	0.375448	no
-	chr1:224148910-224150148	-0.300119	0.733318	no
-	chr1:224170460-224180278	-0.23504	0.760909	no
NVL	chr1:224414988-224517891	-0.140579	0.724681	no
WDR26	chr1:224572844-224622001	-0.368697	0.013467	no
LBR	chr1:225589203-225615815	-1.51644	9.7996e-05	yes
ENAH	chr1:225674533-225842162	0.211277	0.00424414	yes
TMEM63A	chr1:225997626-226070420	0.131108	0.687632	no
uc010pvj.2	chr1:226073981-226111965	-0.149772	0.548412	no
uc001hqa.2	chr1:226418860-226497198	-0.999471	0.0107735	no
CDC42BPA	chr1:227177512-227506557	0.192294	0.00721629	no
JMJD4	chr1:227918889-227968932	0.112929	0.773996	no
WNT9A	chr1:228108289-228135676	-0.235494	0.721555	no
C1orf35	chr1:228288427-228291121	-0.0556769	0.902419	no
MRPL55	chr1:228294379-228297013	0.089205	0.833372	no
-	chr1:229403864-229406756	1.51198	0.0678838	no
CCSAP	chr1:229456751-229477477	0.196348	0.653942	no
NUP133	chr1:229584934-229644088	-0.120513	0.715506	no
TAF5L	chr1:229728865-229761405	-0.477164	0.23465	no
TTC13	chr1:231041986-231114637	-0.236835	0.172463	no
EXOC8	chr1:231464528-231473594	-0.183987	0.61601	no
EGLN1	chr1:231499391-231560790	-0.117196	0.710343	no
-	chr1:231656760-231664347	-0.979829	0.0920485	no
SIPA1L2	chr1:232533711-232765695	0.508168	7.94542e-05	yes
PCNXL2	chr1:233086326-233431459	-0.717047	0.0229232	no
TARBP1	chr1:234527058-234614849	0.0358136	0.854927	no
TOMM20	chr1:235272654-235282736	-0.262599	0.38811	no
ARID4B	chr1:235294497-235490802	-0.286665	0.0277379	no
uc001hxc.2	chr1:235530677-235667781	-0.0907609	0.797161	no
uc001hxj.2	chr1:235824344-236046940	-0.86772	0.000911025	yes
-	chr1:236075320-236121307	1.19295	0.252174	no
NID1	chr1:236139112-236231179	1.02753	0.0178978	no
ERO1LB	chr1:236305767-236445339	1.26311	0.00218313	yes
RGS7	chr1:240938816-241307868	-0.929096	0.139713	no
OPN3	chr1:241792166-241803701	0.687081	0.0358142	no
CEP170	chr1:243287729-243417701	-0.349123	0.269398	no
ADSS	chr1:244571793-244595848	0.0150785	0.962616	no
HNRNPU	chr1:244998638-245027867	-0.369757	0.00197915	yes
SMYD3	chr1:245912641-246670644	-0.151361	0.626499	no
TFB2M	chr1:246703862-246729589	-0.410116	0.3417	no
AHCTF1	chr1:247002401-247095256	-0.365116	2.39065e-05	yes
ZNF670-ZNF695	chr1:247197939-247242115	-0.928299	0.0321446	no
uc001ice.2,uc001icf.2	chr1:247261242-247267683	-0.34439	0.483757	no
ZNF124	chr1:247318030-247335480	-0.189862	0.741446	no
MIR3916	chr1:247350653-247374156	-0.557051	0.0494609	no
ZNF496	chr1:247460738-247497854	-0.422376	0.0396408	no
SH3BP5L	chr1:249104650-249120154	-0.00928473	0.976466	no
ZNF692	chr1:249144202-249153315	0.0523439	0.83313	no
-	chr1:793223-794729	-0.185382	0.741138	no
-	chr1:841561-842849	0.503244	0.521937	no
-	chr1:1215002-1215603	0.215943	0.785991	no
-	chr1:1345577-1346039	-0.316466	0.701531	no
-	chr1:1823235-1824067	-0.197596	0.807852	no
-	chr1:2477832-2478884	0.655461	0.4425	no
-	chr1:8953647-8953755	-1.07443	0.26394	no
-	chr1:9252552-9255225	2.55875	0.0117068	no
-	chr1:9485162-9487357	0.428161	0.477889	no
-	chr1:10048086-10048777	1.23027	0.342665	no
-	chr1:10048854-10049749	0.503894	0.506024	no
-	chr1:11357455-11358228	-0.0257259	0.97829	no
-	chr1:11939081-11939225	-0.23307	0.76728	no
-	chr1:12678434-12679374	-2.68985	6.19352e-05	yes
-	chr1:13881559-13881789	0.511694	0.507037	no
-	chr1:14024013-14025281	0.96101	0.261476	no
-	chr1:15930857-15931750	-0.157728	0.688986	no
-	chr1:16081715-16082609	2.00319	0.0712973	no
-	chr1:16154705-16155286	-0.148389	0.677125	no
-	chr1:16567696-16568073	-0.427931	0.475596	no
-	chr1:16793630-16825743	1.64202	0.16203	no
-	chr1:17011070-17012747	-0.386228	0.225595	no
-	chr1:17524518-17524806	2.43192	0.138513	no
-	chr1:21724482-21724789	0.368588	0.538885	no
-	chr1:21754873-21755750	0.467928	0.374791	no
-	chr1:23607809-23609842	-0.773587	0.198935	no
-	chr1:27018455-27019858	0.768578	0.308768	no
-	chr1:27020242-27021161	1.1284	0.284538	no
-	chr1:27022082-27022444	1.66421	0.252261	no
-	chr1:27527164-27527980	-0.361565	0.396942	no
-	chr1:27975898-27976356	0.360595	0.389129	no
-	chr1:28447488-28447806	-0.651424	0.18628	no
-	chr1:31567753-31567997	0.735559	0.148066	no
-	chr1:32707589-32708620	-0.465672	0.444904	no
-	chr1:32710003-32710596	-0.513018	0.523332	no
-	chr1:35587711-35588042	-0.209879	0.680126	no
-	chr1:36525170-36528460	-0.374834	0.513248	no
-	chr1:36530840-36531721	0.655868	0.403047	no
-	chr1:36532217-36537971	-0.419828	0.412291	no
-	chr1:38456796-38457593	-0.479876	0.594941	no
-	chr1:38458140-38459160	-0.477501	0.596764	no
-	chr1:39174704-39175606	0.433356	0.372121	no
-	chr1:39175736-39176116	0.513187	0.32242	no
-	chr1:40183740-40184387	0.17799	0.769586	no
-	chr1:40598925-40599049	0.467017	0.477706	no
-	chr1:40722096-40723657	-0.61554	0.248831	no
-	chr1:43368896-43369595	0.294759	0.472503	no
-	chr1:45457677-45457863	-0.249855	0.725918	no
-	chr1:46691282-46692144	-1.45304	0.0926546	no
-	chr1:46692296-46693255	0.0941169	0.912315	no
-	chr1:50871309-50871648	-0.231547	0.668281	no
-	chr1:51623548-51623885	0.606668	0.16566	no
-	chr1:52834026-52835200	0.684458	0.212375	no
-	chr1:54382022-54382805	0.412106	0.502	no
-	chr1:54440530-54440667	-0.648252	0.261372	no
-	chr1:54440895-54441377	-0.309067	0.541064	no
-	chr1:55688041-55688898	0.52062	0.34934	no
-	chr1:59096423-59097160	-0.404081	0.232668	no
-	chr1:59465335-59465937	-0.811937	0.180259	no
-	chr1:66106449-66106919	-0.0210795	0.980641	no
-	chr1:66922239-66922949	1.65867	0.189236	no
-	chr1:70996156-70996571	0.0750978	0.92234	no
-	chr1:70996779-70997128	-0.927845	0.208427	no
-	chr1:77165438-77166678	-0.0464233	0.890835	no
-	chr1:78238650-78238754	1.53272	0.165885	no
-	chr1:78347733-78348344	1.17753	0.314788	no
-	chr1:78485364-78486155	1.65783	0.0904278	no
-	chr1:78486238-78490802	1.39319	0.012002	no
-	chr1:79215090-79216075	-0.243343	0.617279	no
-	chr1:79520546-79521776	0.363866	0.453727	no
-	chr1:79986771-79987367	-0.842064	0.128501	no
-	chr1:83708275-83708451	-0.544092	0.369631	no
-	chr1:84542135-84543574	0.213189	0.76044	no
-	chr1:84710043-84710398	0.196093	0.564707	no
-	chr1:85618198-85620067	-0.642073	0.266	no
-	chr1:89755600-89755986	0.70975	0.31622	no
-	chr1:91358670-91359208	-1.85852	0.0303259	no
-	chr1:91489459-91489864	-0.303332	0.551354	no
-	chr1:91489964-91490373	-0.470338	0.432327	no
-	chr1:91515159-91515293	-0.236325	0.683615	no
-	chr1:92000527-92001017	-0.381944	0.533563	no
-	chr1:92539680-92539984	0.127488	0.878375	no
-	chr1:92856530-92859868	-0.0298999	0.956116	no
-	chr1:92859987-92861144	0.200658	0.771519	no
-	chr1:92861201-92864658	-0.156262	0.774281	no
-	chr1:92865001-92867258	-0.187982	0.752484	no
-	chr1:93844541-93845573	0.0572432	0.945538	no
-	chr1:93846669-93847362	0.352579	0.739911	no
-	chr1:93847422-93848723	0.65692	0.390413	no
-	chr1:95089312-95090147	0.175481	0.848025	no
-	chr1:96856476-96856787	0.184036	0.774486	no
-	chr1:96884158-96884472	0.028902	0.967522	no
-	chr1:97144352-97145200	0.196524	0.545835	no
-	chr1:100163864-100163988	-0.19532	0.787184	no
-	chr1:100169630-100171008	0.0717259	0.917626	no
-	chr1:100502232-100503544	0.254405	0.734081	no
-	chr1:100724498-100725746	-0.614883	0.432075	no
-	chr1:100726575-100727387	1.30562	0.141096	no
-	chr1:100797213-100797689	-0.308188	0.573979	no
-	chr1:101700194-101702183	-0.39196	0.538584	no
-	chr1:106240654-106240843	0.00788763	0.986537	no
-	chr1:106432833-106433500	-0.0838512	0.888383	no
-	chr1:106435201-106436142	-0.35452	0.392057	no
-	chr1:108047769-108048260	0.442116	0.144084	no
-	chr1:109605106-109633568	0.847375	0.202211	no
-	chr1:109980228-109986733	1.92034	0.00120029	yes
-	chr1:109986921-109988869	2.11204	0.00892695	no
-	chr1:110781237-110782078	2.22374	0.102648	no
-	chr1:110782229-110791281	1.23188	0.027566	no
-	chr1:111391108-111391628	-0.482032	0.45581	no
-	chr1:113670300-113671904	0.3218	0.616056	no
-	chr1:113671986-113674822	-0.240787	0.644236	no
-	chr1:114230645-114236258	0.140545	0.792753	no
-	chr1:115760565-115761029	1.79769e+308	0.0263544	no
-	chr1:115761492-115762567	2.44678	0.0730485	no
-	chr1:117648896-117649901	0.0387232	0.957974	no
-	chr1:118320701-118321512	-0.525051	0.206383	no
-	chr1:118381912-118382702	1.5791	0.184384	no
-	chr1:120395980-120396110	1.14354	0.0461244	no
-	chr1:120693104-120694361	-1.02755	0.10024	no
-	chr1:120694608-120697153	-0.338726	0.503056	no
-	chr1:121245095-121245603	1.29932	0.0650397	no
-	chr1:145830208-145830856	0.850816	0.254586	no
-	chr1:146471269-146472180	-0.168252	0.791051	no
-	chr1:146522477-146523246	-0.092696	0.872469	no
-	chr1:146523365-146524164	-0.275716	0.688096	no
-	chr1:146554123-146555148	0.244893	0.611506	no
-	chr1:146791785-146791925	-1.55604	0.0701404	no
-	chr1:147101713-147102869	0.992811	0.224192	no
NBPF14	chr1:147574322-148361334	0.220941	0.494086	no
-	chr1:148859018-148859507	-0.736163	0.195581	no
-	chr1:149067623-149067803	-0.855259	0.303814	no
-	chr1:149261644-149263683	-0.238426	0.593841	no
-	chr1:149392336-149393917	-2.05535	0.000186336	yes
-	chr1:149449923-149451021	-1.53107	0.0145497	no
-	chr1:150017644-150019887	0.296744	0.591052	no
-	chr1:150491886-150492600	1.29157	0.182724	no
-	chr1:150518689-150519345	1.81356	0.119126	no
-	chr1:150572139-150572429	-0.686423	0.406778	no
-	chr1:150583672-150584541	0.280134	0.742224	no
-	chr1:150584693-150585607	0.500682	0.565171	no
-	chr1:152371972-152372365	-0.295464	0.628495	no
-	chr1:153561476-153562358	0.760425	0.219815	no
-	chr1:154351305-154351603	0.0843555	0.902547	no
-	chr1:156684839-156685554	0.565477	0.567842	no
-	chr1:156688159-156688894	0.673773	0.474061	no
-	chr1:157028974-157030546	-0.260916	0.483912	no
-	chr1:157043261-157043616	-1.44328	0.136623	no
-	chr1:157680868-157681239	-0.0887789	0.871086	no
-	chr1:157830986-157831096	-0.191787	0.721945	no
-	chr1:158144424-158144909	0.635993	0.404471	no
-	chr1:158145449-158146230	0.687211	0.0773103	no
-	chr1:158146454-158147506	0.419519	0.283152	no
-	chr1:158423998-158424988	-0.107678	0.812605	no
-	chr1:158494851-158495564	0.81309	0.154501	no
-	chr1:159729179-159729295	0.476061	0.583476	no
-	chr1:160864678-160866252	-0.394711	0.263577	no
-	chr1:161348601-161348824	1.06577	0.160796	no
-	chr1:162600689-162601227	-0.752163	0.260219	no
-	chr1:164325917-164326558	-0.239282	0.651409	no
-	chr1:164890770-164890930	-0.00390309	0.994454	no
-	chr1:166244694-166246870	-0.122996	0.691519	no
-	chr1:166716712-166716910	-0.132226	0.821652	no
-	chr1:168179846-168180212	-0.45593	0.294883	no
-	chr1:171639605-171640063	1.48328	1.36166e-05	yes
-	chr1:171653337-171653536	0.014909	0.976858	no
-	chr1:172717795-172718785	0.0318817	0.946881	no
-	chr1:172776933-172778110	1.79769e+308	0.00281949	yes
-	chr1:172778296-172779561	1.79769e+308	0.00265326	yes
-	chr1:172781426-173034877	1.79769e+308	0.00338495	yes
-	chr1:172781426-173034877	0.483988	0.479363	no
-	chr1:173035304-173036073	3.40519	0.0975336	no
-	chr1:173110582-173110865	0.0231855	0.965245	no
-	chr1:173863548-173864706	0.0268104	0.972929	no
-	chr1:175013773-175014327	0.0721079	0.895196	no
-	chr1:175891080-175891283	-0.435859	0.30711	no
-	chr1:179892289-179893128	-1.11722	0.25279	no
-	chr1:182305084-182305533	-0.0108899	0.98163	no
-	chr1:182991734-182992218	-0.00206286	0.99791	no
-	chr1:183121804-183122544	0.28099	0.787209	no
-	chr1:183590706-183591423	1.33942	0.247177	no
-	chr1:187041648-187042485	1.79769e+308	0.00547676	yes
-	chr1:187532621-187533068	0.00883889	0.980388	no
-	chr1:192215789-192217091	-0.485785	0.217765	no
-	chr1:192685271-192685822	-0.0712338	0.815775	no
-	chr1:194688094-194688211	0.0832512	0.888703	no
-	chr1:200370911-200372429	1.22762	0.0836618	no
-	chr1:200833046-200833288	-0.386297	0.454356	no
-	chr1:201501254-201502373	0.863508	0.328723	no
-	chr1:201502865-201503875	1.43954	0.0794513	no
-	chr1:203517823-203518701	0.862112	0.310907	no
-	chr1:203872719-203873045	-0.732449	0.336716	no
-	chr1:209406360-209406607	0.608941	0.301158	no
-	chr1:209440991-209441349	0.247501	0.627304	no
-	chr1:210439166-210439400	-0.0705715	0.878736	no
-	chr1:210440366-210440503	0.644872	0.465227	no
-	chr1:211380803-211381244	-0.38579	0.41209	no
-	chr1:212802282-212803258	3.454	0.106937	no
-	chr1:212803372-212804919	3.34673	0.0118129	no
-	chr1:222728256-222729000	-0.164433	0.825784	no
-	chr1:224033800-224034380	0.610304	0.407908	no
-	chr1:224044401-224044634	-0.435452	0.419025	no
-	chr1:224044913-224045163	-0.637455	0.21076	no
-	chr1:224184300-224185137	0.355244	0.702691	no
-	chr1:224362896-224363571	-0.31165	0.47815	no
-	chr1:224753914-224777967	-2.40505	1.21752e-06	yes
-	chr1:226314955-226315114	0.665564	0.273474	no
-	chr1:226327254-226327891	1.6805	0.247649	no
-	chr1:226680693-226681061	-0.0944181	0.871467	no
-	chr1:228386122-228387017	-0.756593	0.372409	no
-	chr1:228686453-228687576	-0.386126	0.533693	no
-	chr1:229400940-229402282	2.36018	0.0242271	no
-	chr1:229402504-229403562	2.86997	0.0497622	no
-	chr1:229706429-229706610	-1.26429	0.0435311	no
-	chr1:233971805-233972134	-0.44102	0.366155	no
-	chr1:234492502-234492907	-0.0628602	0.842436	no
-	chr1:235268256-235269340	1.4426	0.144914	no
-	chr1:236273334-236273605	0.742657	0.302272	no
-	chr1:236274084-236274768	0.661366	0.243087	no
-	chr1:236275467-236275611	0.644137	0.336848	no
-	chr1:237144613-237144929	-0.196303	0.631134	no
-	chr1:240077116-240078752	4.13235	0.0491246	no
-	chr1:240799922-240800215	-0.232057	0.641388	no
-	chr1:244014297-244015220	-0.978851	0.221559	no
-	chr1:245869472-245870543	-0.311086	0.691477	no
-	chr1:245870604-245872683	-0.47595	0.47522	no
-	chr1:247350653-247374156	-0.89492	0.216965	no
-	chr1:247394264-247394848	-0.0713757	0.885563	no
-	chr1:249232022-249233107	0.783312	0.247037	no
ZMYND11	chr10:180986-300577	0.125401	0.368553	no
uc001ift.3,uc010qae.2	chr10:1034193-1065967	-0.272508	0.374529	no
uc001igd.3,uc009xhm.1	chr10:1094996-1178237	-0.254365	0.194794	no
PFKP	chr10:3110818-3112103	-0.577163	0.493188	no
-	chr10:4289393-4298994	-0.824682	0.17961	no
uc001ihi.3	chr10:4868401-4890251	-0.229209	0.655607	no
AKR1C1	chr10:4927672-5022124	-3.73754	6.66134e-16	yes
AKR1C4	chr10:5238797-5260910	-3.77461	4.17395e-10	yes
uc001iit.3	chr10:5932064-5979556	-0.221313	0.472219	no
RBM17	chr10:6130948-6159422	-0.329748	0.305206	no
PFKFB3	chr10:6254316-6277507	-0.28639	0.374273	no
ATP5C1	chr10:7830092-7849764	0.0416465	0.89169	no
uc010qbd.2	chr10:7860494-8057968	-0.12758	0.762963	no
uc009xix.3	chr10:11784355-11806065	1.48457	0.0100291	no
uc001ild.4	chr10:12110933-12165448	-0.184077	0.323949	no
SEC61A2	chr10:12171639-12292589	-0.623774	0.202697	no
CDC123	chr10:12171639-12292589	-0.284821	0.367589	no
OPTN	chr10:13141745-13201854	-0.0984784	0.586272	no
uc001ind.3	chr10:14886536-14888962	-0.541894	0.266628	no
uc001inh.3,uc001ini.3,uc021png.1,uc021pnh.1	chr10:14920781-15130775	-0.708433	0.00932967	no
uc001inx.4,uc001iny.4	chr10:15137477-15210710	-0.0187276	0.938124	no
uc001iog.1,uc001ioh.1,uc001ioi.1	chr10:16478966-16557111	-0.237405	0.25741	no
VIM	chr10:17184981-17279738	-0.191628	0.808045	no
STAM	chr10:17685566-17760200	-0.0044614	0.989093	no
ARL5B	chr10:18948312-18970568	-0.875971	0.0185931	no
PLXDC2	chr10:20105371-20569585	-2.61091	0.000231426	yes
MLLT10	chr10:21822643-22032559	-0.449054	6.44715e-07	yes
COMMD3-BMI1	chr10:22614570-22620414	-0.203851	0.401371	no
KIAA1217	chr10:23983674-24836772	-1.60198	6.1573e-13	yes
PRTFDC1	chr10:25137292-25242418	2.47374	0.0233631	no
THNSL1	chr10:25305673-25315593	-0.51715	0.335949	no
APBB1IP	chr10:26727265-26883251	-2.79661	0	yes
PDSS1	chr10:26986594-27150016	-0.424918	0.442679	no
uc001itv.3	chr10:27793113-27829897	-0.012375	0.967434	no
MPP7	chr10:28339922-28591995	-0.783984	0.137588	no
WAC	chr10:28808845-28912041	-0.420243	0.0222429	no
uc001ium.2,uc001iun.2	chr10:29698429-29712134	0.235708	0.120024	no
AX747507	chr10:29745064-29755024	-0.134231	0.776395	no
MAP3K8	chr10:30722949-30750762	0.579105	0.257147	no
AK302694	chr10:30981175-31005942	-1.71757	0.0191568	no
-	chr10:33249917-33370918	-2.91881	0.00427194	yes
CREM	chr10:35415759-35501886	-0.262283	0.290742	no
CCNY	chr10:35535952-35860847	-0.299904	0.0186886	no
ZNF33A	chr10:38299577-38348995	-0.327525	0.439175	no
HSD17B7P2	chr10:38658142-38668483	0.0817964	0.85309	no
LINC00839	chr10:42970938-42990785	1.50411	2.04777e-09	yes
-	chr10:43221401-43232582	0.589303	0.334625	no
BMS1	chr10:43278292-43330385	-0.253724	0.38835	no
uc001jan.3	chr10:43667515-43680756	-0.746011	0.0361168	no
HNRPF	chr10:43882085-43883132	-0.531856	0.0959683	no
-	chr10:43916011-43918272	0.0706699	0.895866	no
ZNF487P	chr10:43932343-43980610	0.168202	0.623314	no
RASSF4	chr10:45455199-45490401	1.59427	8.00747e-10	yes
FAM21C	chr10:46222341-46289094	0.0860622	0.548074	no
SYT15	chr10:46951529-46971578	-0.140338	0.806038	no
uc001jin.3,uc010qhh.2	chr10:51026052-51742880	-0.171372	0.5393	no
NCOA4	chr10:51026052-51742880	0.0863871	0.794448	no
AGAP6	chr10:51747798-51770259	-0.715037	2.30365e-08	yes
FAM21A	chr10:51827683-51893269	-0.0179963	0.780337	no
AK022382	chr10:52387102-52391396	0.256879	0.647722	no
ASAH2B	chr10:52499334-52517044	-0.251152	0.0812884	no
DKK1	chr10:53989663-54080166	1.06951	0.0543161	no
-	chr10:54239231-54380698	0.781776	0.0306531	no
uc001jkf.3,uc001jkg.3	chr10:60144945-60159215	-0.903538	0.00697816	yes
CDK1	chr10:62538088-62554610	-1.15564	6.09976e-07	yes
C10orf107	chr10:63422718-63526115	1.13005	0.0265472	no
ARID5B	chr10:63663068-63856707	-0.574216	0.0719769	no
ZNF365	chr10:63942793-64240048	-0.323636	0.650008	no
NRBF2	chr10:64909900-64915377	-0.537594	0.164683	no
SIRT1	chr10:69644426-69678147	-0.0525282	0.887521	no
CCAR1	chr10:70480913-70552211	-0.369289	0.0947227	no
VPS26A	chr10:70883907-70932616	-0.263714	0.405548	no
SUPV3L1	chr10:70939986-70968849	-0.344251	0.369927	no
HK1	chr10:71029755-71161642	-0.0588886	0.593426	no
ADAMTS14	chr10:72432450-72522195	-0.151932	0.504011	no
SGPL1	chr10:72575908-72640932	-0.0143895	0.966501	no
UNC5B	chr10:73056662-73062638	-0.678457	4.33257e-08	yes
SLC29A3	chr10:73079009-73123147	0.257292	0.450565	no
CHST3	chr10:73725088-73773322	0.269425	0.395975	no
DDIT4	chr10:74033676-74035797	-2.19482	9.20175e-07	yes
uc010qjy.1	chr10:74451888-74647452	0.37267	0.256076	no
NUDT13	chr10:74870209-75013371	0.392189	0.193375	no
FAM149B1	chr10:74870209-75013371	0.427344	0.120375	no
uc001juw.3,uc001jva.3	chr10:75433847-75539998	0.201945	0.385273	no
PLAU	chr10:75670861-75677258	-4.38459	0	yes
uc001jwi.3,uc001jwj.3	chr10:75910942-76470109	-0.00155112	0.986612	no
SAMD8	chr10:76871392-76941881	-0.0495208	0.873388	no
uc001jxa.3,uc010qld.2,uc010qle.2	chr10:76969911-76992499	-0.0175998	0.890968	no
ZNF503-AS2	chr10:77160864-77168740	-0.787126	0.168916	no
uc001jzs.3,uc010qlo.2	chr10:79793517-79816750	-0.0873337	0.787197	no
LINC00856	chr10:80008381-80115812	-3.61967	0	yes
LOC642361	chr10:81441677-81600588	-0.202349	0.741186	no
LOC100288974	chr10:81679141-81683350	-0.407155	0.479566	no
uc009xsn.3	chr10:81838425-81852558	-0.361931	0.130431	no
TSPAN14	chr10:82214019-82282391	-0.586487	4.86491e-05	yes
CCSER2	chr10:86184661-86278276	0.56119	0.0791944	no
BMPR1A	chr10:88513029-88689765	0.25875	0.156671	no
SNCG	chr10:88719130-88723017	0.616673	0.324123	no
AGAP11	chr10:88724931-88784487	-0.222263	0.248744	no
FAM35A	chr10:88854938-88952568	-0.495857	0.0998929	no
NUTM2D	chr10:88998241-89126950	-0.889173	0.0662999	no
PAPSS2	chr10:89420711-89507501	0.872325	0.0150891	no
uc001kfb.3,uc021pvw.1	chr10:89618917-89739002	-0.525117	0.035524	no
uc009xto.3	chr10:90642333-90683244	-0.699207	0.0702798	no
IFIT2	chr10:91052050-91069033	-3.97826	0	yes
IFIT5	chr10:91173617-91180759	-1.19258	0.000263505	yes
KIF20B	chr10:91461366-91534700	-1.28731	0.00256015	yes
RPP30	chr10:92631716-92668312	-0.546295	0.161248	no
-	chr10:92753401-92771030	3.04795	0.0225046	no
uc001khi.3	chr10:92922748-93044021	-0.527519	4.53675e-07	yes
HECTD2	chr10:93248533-93274520	-0.653652	0.189121	no
TNKS2	chr10:93558693-93625232	-0.26868	0.378193	no
BTAF1	chr10:93683537-93790886	-0.531526	4.0124e-07	yes
EXOC6	chr10:94590934-94819251	-0.729955	0.00312828	yes
-	chr10:94966731-94967776	-0.51961	0.386221	no
SLC35G1	chr10:95653725-95714008	0.476395	0.21652	no
HELLS	chr10:96305542-96361906	-0.695389	0.16864	no
ENTPD1	chr10:97515408-97849992	-0.0420437	0.936164	no
ZNF518A	chr10:97889471-97923517	-0.238525	0.448377	no
uc001kmr.3,uc009xvg.2	chr10:98592016-98749195	0.488629	0.0179701	no
ZDHHC16	chr10:99205916-99217127	0.143464	0.219649	no
PI4K2A	chr10:99344101-99436187	-0.129386	0.673401	no
ZFYVE27	chr10:99496872-99520664	0.128712	0.482808	no
R3HCC1L	chr10:99894380-100004654	-0.23227	0.446888	no
CNNM1	chr10:101119334-101154087	-1.80118	1.41198e-12	yes
ENTPD7	chr10:101419217-101611662	-0.615983	0.0904062	no
uc001kqd.4,uc001kqf.2	chr10:101419217-101611662	-0.0702733	0.88096	no
LINC00263	chr10:102140741-102148116	-0.616815	0.401614	no
HIF1AN	chr10:102295640-102318901	0.192538	0.522967	no
FAM178A	chr10:102672140-102724891	-0.457277	0.187394	no
SEMA4G	chr10:102729279-102754158	0.170415	0.644668	no
C10orf2	chr10:102729279-102754158	-0.87918	0.061711	no
LZTS2	chr10:102758140-102767593	-0.230147	0.459364	no
SFXN3	chr10:102791417-102800998	0.110259	0.605098	no
KAZALD1	chr10:102820926-102828233	-0.40117	0.0486999	no
uc001kta.3	chr10:103113824-103317070	-0.00868871	0.980573	no
DPCD	chr10:103330405-103369420	0.152999	0.718548	no
PPRC1	chr10:103893539-103910090	-0.568591	0.0758523	no
GBF1	chr10:104005254-104142656	-0.202178	0.522679	no
uc001kvb.3	chr10:104155417-104162281	-0.105117	0.757737	no
FBXL15	chr10:104178978-104182893	0.0130217	0.962694	no
TMEM180	chr10:104221159-104236915	-1.22623	0.039262	no
SUFU	chr10:104263718-104393214	-0.0739823	0.758499	no
C10orf32-AS3MT	chr10:104629209-104661673	-0.716369	0.0756771	no
uc001kwm.3,uc001kwn.3	chr10:104678057-104839014	-0.383403	0.0532952	no
TAF5	chr10:105127723-105149695	-0.866471	0.0868661	no
PDCD11	chr10:105156397-105206256	-0.238822	0.464311	no
SLK	chr10:105726901-105788997	-0.432616	0.161794	no
GSTO2	chr10:106014467-106059176	-0.409198	0.151021	no
ADD3	chr10:111705316-111895346	0.380805	0.209408	no
MXI1	chr10:111987113-112047123	-0.387221	0.332709	no
SMC3	chr10:112327448-112364392	-0.31038	0.0695337	no
PDCD4	chr10:112631284-112679124	0.216512	0.402773	no
SHOC2	chr10:112679300-112773504	-0.298115	0.308472	no
VTI1A	chr10:114190057-114587484	0.010601	0.974073	no
TCF7L2	chr10:114709987-114927437	-0.445083	0.0574145	no
uc001lao.3	chr10:115438934-115490664	-1.56168	4.15295e-05	yes
NHLRC2	chr10:115614258-115676951	0.0880727	0.80242	no
FAM45B	chr10:120863587-120897467	0.409384	0.180718	no
GRK5	chr10:120967934-121215131	-0.173547	0.610919	no
INPP5F	chr10:121517420-121588662	0.884533	0.0153834	no
SEC23IP	chr10:121652084-121704170	-0.485989	2.70176e-06	yes
PPAPDC1A	chr10:122263090-122341296	1.90043	0.00140641	yes
WDR11	chr10:122610686-122669038	0.149909	0.487383	no
TACC2	chr10:123872407-124014057	0.173199	0.156552	no
PSTK	chr10:124713980-124749923	-0.14705	0.714772	no
ACADSB	chr10:124768428-124817806	-0.0150262	0.968491	no
BUB3	chr10:124913759-124924886	-0.510603	0.10588	no
LHPP	chr10:126150340-126187049	0.445969	0.368449	no
FAM175B	chr10:126490353-126525239	-0.341249	0.343557	no
BCCIP	chr10:127512103-127523219	-0.361425	0.381149	no
FANK1	chr10:127585107-127700191	0.138572	0.662938	no
DOCK1	chr10:128594022-129250781	0.0466284	0.855885	no
PTPRE	chr10:129705324-129884164	-1.42243	0.000243479	yes
PPP2R2D	chr10:133747957-133771486	-0.358158	0.262099	no
DPYSL4	chr10:134000413-134019285	1.13236	0.00115309	yes
LRRC27	chr10:134145613-134195010	0.105641	0.723258	no
PWWP2B	chr10:134210701-134231358	0.156323	0.468786	no
INPP5A	chr10:134351352-134597050	0.435752	0.190492	no
PRAP1	chr10:135122422-135166187	-0.289621	0.529178	no
PAOX	chr10:135192740-135205645	0.0436996	0.931672	no
LOC619207	chr10:135243251-135337062	0.523144	0.152992	no
CYP2E1	chr10:135340666-135383462	1.08784	0.0543338	no
uc001ifs.1	chr10:854055-977709	-0.373288	0.147806	no
PITRM1	chr10:3179115-3215033	0.26821	0.406948	no
-	chr10:4243339-4285989	-0.77104	0.094401	no
-	chr10:4787479-4806802	-1.46653	7.84547e-09	yes
AKR1C2	chr10:5029967-5174872	-3.45645	0	yes
-	chr10:5636852-5639125	-0.055316	0.918031	no
ASB13	chr10:5680819-5708567	-0.0370682	0.895329	no
GDI2	chr10:5855486-5856573	-0.819869	0.248365	no
uc009xie.3,uc010qat.2	chr10:5902926-5931930	-0.211902	0.538559	no
-	chr10:5985473-5987834	1.60705	0.272493	no
IL15RA	chr10:5994333-6019574	-4.11759	2.31066e-10	yes
KIN	chr10:7792924-7829990	-0.21518	0.541339	no
USP6NL	chr10:11502508-11653679	-0.298426	0.161131	no
NUDT5	chr10:12171639-12292589	-0.459415	0.162224	no
SEPHS1	chr10:13359437-13390298	-0.366934	0.30017	no
BEND7	chr10:13483087-13570844	1.27508	2.37604e-09	yes
FRMD4A	chr10:13676132-13933765	-0.511403	3.25262e-08	yes
FAM107B	chr10:14560558-14580590	-0.31357	0.376395	no
CDNF	chr10:14861250-14870556	-1.33621	0.0597611	no
uc001ink.3,uc001inl.3,uc001inn.3,uc001inp.3,uc009xjh.3	chr10:14920781-15130775	-0.134711	0.720665	no
NMT2	chr10:15137477-15210710	-0.154171	0.294672	no
ITGA8	chr10:15555934-15761962	2.45271	1.57652e-14	yes
FAM188A	chr10:15820146-15902524	0.424545	0.203862	no
RSU1	chr10:16792875-16859453	0.0467851	0.878588	no
uc001ios.3,uc001iot.1	chr10:17184981-17279738	-0.747266	0.0845928	no
PTPLA	chr10:17630760-17659417	1.16769	0.00207631	yes
NSUN6	chr10:18429605-18941090	-0.048732	0.866791	no
C10orf114	chr10:21781603-21786213	-1.00504	0.0306194	no
DNAJC1	chr10:22045309-22292650	-0.150315	0.679025	no
PIP4K2A	chr10:22823765-23003503	-0.648821	0.0410201	no
PRTFDC1	chr10:25137292-25242418	-0.215902	0.498878	no
ABI1	chr10:26986594-27150016	0.0366179	0.90589	no
uc001ith.2,uc009xku.1	chr10:27292257-27389427	0.122718	0.464297	no
YME1L1	chr10:27399039-27443349	-0.331552	0.0147163	no
ACBD5	chr10:27484142-27529808	0.36504	0.271835	no
MKX	chr10:27961762-28033646	-0.499857	0.107788	no
MPP7	chr10:28339922-28591995	-0.279972	0.380383	no
WAC-AS1	chr10:28808845-28912041	-0.154605	0.497686	no
SVIL	chr10:29769089-30025926	-2.56061	0	yes
KIAA1462	chr10:30314794-30404420	1.20939	0.000155661	yes
MTPAP	chr10:30598280-30637819	-0.393443	0.363373	no
ZNF438	chr10:31133564-31320898	-0.339324	0.0823387	no
uc001iwg.1,uc001iwh.1,uc001iwi.3	chr10:32556567-32667697	-0.105693	0.718562	no
ITGB1	chr10:33039190-33247549	0.148435	0.604574	no
CUL2	chr10:35297478-35378977	-0.332474	0.297164	no
uc001izc.3	chr10:38090362-38147012	-0.312753	0.10307	no
ZNF25	chr10:38238530-38259291	0.0837607	0.771151	no
ZNF33B	chr10:43084554-43134078	0.333595	0.210547	no
ZNF239	chr10:44051792-44070066	-0.0494529	0.79847	no
ZNF32	chr10:44139306-44144210	0.110976	0.718711	no
RSU1P2	chr10:45604786-45681489	0.24384	0.658802	no
ZFAND4	chr10:46111038-46168251	0.0159887	0.945697	no
AGAP4	chr10:46321049-46344911	-0.573369	0.280099	no
BMS1P1	chr10:46749778-46762892	-0.0154985	0.97966	no
SYT15	chr10:46951529-46971578	-0.996411	0.0432784	no
LOC399753	chr10:49218158-49268031	-0.226838	0.598083	no
uc001jgv.3	chr10:49658784-49864310	-0.267619	0.448098	no
VSTM4	chr10:50222283-50323559	0.327045	0.367949	no
uc001jhs.4	chr10:50655796-50747757	0.454128	0.096248	no
PARG	chr10:51026052-51742880	-0.111963	0.415105	no
uc001jio.3	chr10:51026052-51742880	-0.233505	0.67177	no
uc001jiu.3	chr10:51026052-51742880	-0.206848	0.525664	no
SGMS1	chr10:52065344-52178197	0.184178	0.589199	no
PRKG1-AS1	chr10:53989663-54080166	1.01514	0.00712224	yes
-	chr10:54147002-54175013	2.97917	1.00593e-10	yes
BC015429	chr10:54203792-54215070	4.26584	0	yes
ZWINT	chr10:58117198-58121034	-0.845724	0.0278977	no
IPMK	chr10:59951277-60027694	-1.49912	0.000319836	yes
RTKN2	chr10:63942793-64240048	-0.412169	0.489555	no
EGR2	chr10:64571755-64578927	-2.86307	0.000349724	yes
HERC4	chr10:69681655-69834555	0.0863106	0.803096	no
uc001jnz.1	chr10:70103156-70167085	0.213884	0.489086	no
uc021prt.1	chr10:70173820-70231879	-0.658133	0.00549593	yes
uc001joi.3,uc001joj.3,uc010qiy.2	chr10:70237765-70287287	0.371505	0.0189755	no
AIFM2	chr10:71857158-71892690	-0.251925	0.226582	no
uc001jqx.1	chr10:72058728-72142382	-0.274487	0.568522	no
C10orf54	chr10:73507313-73533654	-0.101121	0.767367	no
ASCC1	chr10:73855745-73976892	-0.134975	0.512195	no
MICU1	chr10:74127083-74283744	0.302107	0.341613	no
P4HA1	chr10:74766979-74856849	-0.400726	8.59501e-08	yes
uc001jtn.3,uc009xqx.3	chr10:74870209-75013371	-0.188604	0.326907	no
DNAJC9	chr10:74870209-75013371	-0.248696	0.0595259	no
MSS51	chr10:75180394-75194689	0.668065	0.172299	no
USP54	chr10:75256828-75386746	-0.233089	0.271093	no
AGAP5	chr10:75433847-75539998	-0.335192	0.0492092	no
CAMK2G	chr10:75572224-75634349	0.0932097	0.75822	no
COMTD1	chr10:76992590-76995808	0.116339	0.824491	no
KCNMA1	chr10:78629358-79397577	-0.0465374	0.849554	no
DLG5	chr10:79550548-79686789	-0.160312	0.603533	no
ZMIZ1-AS1	chr10:80703082-80737669	0.576476	0.439652	no
uc001kas.1,uc001kbe.2	chr10:81441677-81600588	0.280891	0.531634	no
ANXA11	chr10:81914879-81965577	-0.527245	0.0295921	no
WAPAL	chr10:88195012-88281555	-0.322101	0.309535	no
MMRN2	chr10:88695297-88717425	-1.24816	0.0336686	no
AL157440	chr10:88724931-88784487	-1.20314	0.0174491	no
GLUD1	chr10:88809958-88854782	-0.433945	0.146453	no
FAM35A	chr10:88854938-88952568	-1.20287	0.0982117	no
NUTM2A-AS1	chr10:88998241-89126950	0.0734501	0.695828	no
ATAD1	chr10:89508057-89577998	-0.095306	0.461208	no
KLLN	chr10:89618917-89739002	-0.446599	0.405811	no
PTEN	chr10:89618917-89739002	-0.235266	0.701914	no
RNLS	chr10:90043858-90343695	1.64047	3.11377e-05	yes
ACTA2	chr10:90694830-90752732	-0.696202	0.0693378	no
LIPA	chr10:90973325-91011660	-0.612049	0.0595881	no
uc001kgp.2,uc009xtu.2	chr10:91339253-91405329	-0.161829	0.70002	no
FRA10AC1	chr10:95427639-95462329	-0.242441	0.446866	no
NOC3L	chr10:96092585-96122683	-0.331631	0.390194	no
ALDH18A1	chr10:97365685-97416330	-0.289106	0.190262	no
TCTN3	chr10:97423152-97453900	-0.00129501	0.992948	no
ENTPD1-AS1	chr10:97515408-97849992	-0.135151	0.612379	no
TLL2	chr10:98124362-98273690	2.28298	1.23709e-06	yes
uc001kmw.2,uc001kmy.3	chr10:98757794-99052430	-0.173225	0.608101	no
RRP12	chr10:99116456-99186209	0.0839898	0.791846	no
MORN4	chr10:99344101-99436187	0.174857	0.691984	no
LOXL4	chr10:100007442-100028374	0.0537062	0.81317	no
uc001kpc.3,uc010qpe.2	chr10:100143321-100175049	1.08115	2.10269e-05	yes
HPS1	chr10:100175954-100206773	0.18201	0.230932	no
GOT1	chr10:101156622-101190530	0.000472908	0.998875	no
SLC25A28	chr10:101370274-101418994	-0.969334	0.0114135	no
COX15	chr10:101419217-101611662	-0.00656506	0.985803	no
[truncated: 10,172 more rows]
